# Supplementary material for: Comparative Analysis of DNA Methylation Reveals Specific Regulations on Ethylene Pathway in Tomato Fruit
Source: Genes (Basel). 2018 May 21;9(5):266. doi: 10.3390/genes9050266 (PMC5977206; doi:10.3390/genes9050266)
Supplement: Supplementary file 1 [file genes-09-00266-s001.zip]

Archive with 5 entries (5 files):
- genes-294226-supplementary-final/Supplementary Tables S1-S3 - Figures S1-S3.docx
- genes-294226-supplementary-final/Table S4.xlsx
- genes-294226-supplementary-final/Table S5.xlsx
- genes-294226-supplementary-final/Table S6.xlsx
- genes-294226-supplementary-final/Table S7.xlsx
