# Supplementary material for: Comparative Analysis of DNA Methylation Reveals Specific Regulations on Ethylene Pathway in Tomato Fruit
Source: Genes (Basel). 2018 May 21;9(5):266. doi: 10.3390/genes9050266 (PMC5977206; doi:10.3390/genes9050266)
Supplement: Supplementary file 1 [file genes-09-00266-s001.zip › genes-294226-supplementary-final/Table S4.xlsx]

## Sheet: CG-GO
#GO_classify J01vsJ02	Diff meth gene	#GO_classify-J01vsJ03	Diff meth gene	#GO_classify J02vsJ03	Diff meth gene
cell part	1533	cell part	2112	cell part	2465
cellular process	1514	cell	2070	cell	2427
cell	1507	cellular process	2056	cellular process	2420
metabolic process	1433	single-organism process	1965	single-organism process	2323
single-organism process	1426	metabolic process	1950	metabolic process	2278
organelle	1273	organelle	1781	organelle	2071
response to stimulus	1184	response to stimulus	1596	response to stimulus	1887
binding	1105	binding	1447	binding	1710
catalytic activity	971	biological regulation	1310	biological regulation	1579
biological regulation	965	catalytic activity	1297	catalytic activity	1508
developmental process	849	developmental process	1155	developmental process	1383
cellular component organization or biogenesis	775	cellular component organization or biogenesis	1023	membrane	1221
membrane	760	membrane	1020	cellular component organization or biogenesis	1196
multicellular organismal process	709	multicellular organismal process	956	multicellular organismal process	1167
localization	646	localization	881	localization	1034
organelle part	544	organelle part	749	organelle part	887
reproductive process	540	reproductive process	732	reproductive process	872
multi-organism process	473	multi-organism process	616	multi-organism process	728
signaling	376	signaling	512	signaling	599
membrane part	277	membrane part	353	membrane part	425
growth	258	growth	342	growth	404
cell junction	237	macromolecular complex	311	macromolecular complex	380
macromolecular complex	235	immune system process	296	immune system process	355
immune system process	228	cell junction	287	cell junction	345
extracellular region	196	extracellular region	250	extracellular region	305
nucleic acid binding transcription factor activity	165	nucleic acid binding transcription factor activity	236	nucleic acid binding transcription factor activity	283
transporter activity	139	transporter activity	206	transporter activity	253
reproduction	129	reproduction	192	reproduction	217
membrane-enclosed lumen	59	membrane-enclosed lumen	73	membrane-enclosed lumen	90
molecular transducer activity	50	electron carrier activity	69	molecular transducer activity	79
structural molecule activity	42	molecular transducer activity	68	structural molecule activity	72
electron carrier activity	42	structural molecule activity	57	electron carrier activity	65
receptor activity	38	receptor activity	50	enzyme regulator activity	56
enzyme regulator activity	28	rhythmic process	43	receptor activity	53
rhythmic process	25	enzyme regulator activity	39	rhythmic process	50
biological adhesion	20	antioxidant activity	18	antioxidant activity	25
antioxidant activity	19	extracellular region part	15	biological adhesion	18
extracellular region part	11	protein binding transcription factor activity	11	extracellular region part	15
protein binding transcription factor activity	9	biological adhesion	11	protein binding transcription factor activity	11
nutrient reservoir activity	7	nutrient reservoir activity	7	nutrient reservoir activity	9
locomotion	6	locomotion	6	locomotion	8
translation regulator activity	3	cell killing	5	cell killing	6
guanyl-nucleotide exchange factor activity	2	nucleoid	3	guanyl-nucleotide exchange factor activity	3
nucleoid	1	guanyl-nucleotide exchange factor activity	3	nucleoid	2
channel regulator activity	1	metallochaperone activity	2	metallochaperone activity	2
cell killing	1	extracellular matrix	1	extracellular matrix	1
virion	0	extracellular matrix part	1	extracellular matrix part	1
extracellular matrix	0	translation regulator activity	1	translation regulator activity	1
extracellular matrix part	0	biological phase	1	biological phase	1
virion part	0	virion	0	virion	0
metallochaperone activity	0	virion part	0	virion part	0
protein tag	0	channel regulator activity	0	channel regulator activity	0
biological phase	0	protein tag	0	protein tag	0
cellular component		cellular component		cellular component
molecular function		molecular function		molecular function
biological process		biological process		biological process

## Sheet: CG-KEGG
#KEGG_n J01vsJ02	KEGG_N	#KEGG_n J01vsJ03	KEGG_N	#KEGG_n J02vsJ03	KEGG_N
#Pathway	dmr_gene	#Pathway	dmr_gene	#Pathway	dmr_gene
Plant hormone signal transduction	32	Plant hormone signal transduction	46	Plant hormone signal transduction	66
Oxidative phosphorylation	28	Oxidative phosphorylation	36	Starch and sucrose metabolism	49
Starch and sucrose metabolism	26	Ribosome	35	Ribosome	47
Ribosome	25	Phenylpropanoid biosynthesis	33	Oxidative phosphorylation	39
Phenylpropanoid biosynthesis	23	Starch and sucrose metabolism	32	Phenylpropanoid biosynthesis	36
Endocytosis	21	Carbon metabolism	31	Pentose and glucuronate interconversions	31
Protein processing in endoplasmic reticulum	20	Protein processing in endoplasmic reticulum	25	Carbon metabolism	28
Biosynthesis of amino acids	19	Biosynthesis of amino acids	24	Endocytosis	27
Photosynthesis	18	Phenylalanine metabolism	22	Biosynthesis of amino acids	26
Phenylalanine metabolism	16	Endocytosis	21	Spliceosome	26
Pentose and glucuronate interconversions	15	Pyrimidine metabolism	21	Plant-pathogen interaction	25
Carbon metabolism	15	Pentose and glucuronate interconversions	20	Pyrimidine metabolism	22
Plant-pathogen interaction	14	Plant-pathogen interaction	18	Phenylalanine metabolism	22
Spliceosome	14	Purine metabolism	17	Protein processing in endoplasmic reticulum	22
Zeatin biosynthesis	13	Photosynthesis	16	Photosynthesis	21
Ubiquitin mediated proteolysis	12	Cysteine and methionine metabolism	16	Purine metabolism	21
Arginine and proline metabolism	11	RNA degradation	16	Ubiquitin mediated proteolysis	19
Inositol phosphate metabolism	11	Spliceosome	16	Fatty acid metabolism	16
Purine metabolism	10	Glycolysis / Gluconeogenesis	15	RNA degradation	16
RNA transport	10	Ubiquitin mediated proteolysis	15	Pyruvate metabolism	15
Phagosome	9	Glycerolipid metabolism	15	Glycerophospholipid metabolism	15
Pyrimidine metabolism	9	Glycerophospholipid metabolism	15	Glycerolipid metabolism	14
Phosphatidylinositol signaling system	9	RNA transport	14	RNA transport	14
Glycolysis / Gluconeogenesis	9	Pyruvate metabolism	13	Cysteine and methionine metabolism	14
Peroxisome	9	Fatty acid metabolism	13	Arginine and proline metabolism	14
Carbon fixation in photosynthetic organisms	9	Fatty acid elongation	13	Amino sugar and nucleotide sugar metabolism	14
Flavonoid biosynthesis	8	Carbon fixation in photosynthetic organisms	12	Phosphatidylinositol signaling system	13
Valine, leucine and isoleucine degradation	8	beta-Alanine metabolism	12	Zeatin biosynthesis	13
Glutathione metabolism	8	Carotenoid biosynthesis	11	Valine, leucine and isoleucine degradation	12
RNA degradation	8	Zeatin biosynthesis	11	Carbon fixation in photosynthetic organisms	11
Glycerolipid metabolism	8	Flavonoid biosynthesis	10	Fatty acid elongation	11
Amino sugar and nucleotide sugar metabolism	8	Peroxisome	10	Peroxisome	11
Glycerophospholipid metabolism	8	Arginine and proline metabolism	10	Glycolysis / Gluconeogenesis	11
Ascorbate and aldarate metabolism	7	Homologous recombination	9	Glyoxylate and dicarboxylate metabolism	11
2-Oxocarboxylic acid metabolism	7	Tyrosine metabolism	9	RNA polymerase	11
Cysteine and methionine metabolism	7	Phagosome	9	Phagosome	11
Pyruvate metabolism	7	Valine, leucine and isoleucine degradation	9	Carotenoid biosynthesis	10
beta-Alanine metabolism	7	Glyoxylate and dicarboxylate metabolism	9	Tryptophan metabolism	10
Protein export	7	Nucleotide excision repair	8	mRNA surveillance pathway	10
Alanine, aspartate and glutamate metabolism	7	Citrate cycle (TCA cycle)	8	Alanine, aspartate and glutamate metabolism	10
Fatty acid metabolism	7	Glycine, serine and threonine metabolism	8	Ascorbate and aldarate metabolism	10
RNA polymerase	6	Galactose metabolism	8	2-Oxocarboxylic acid metabolism	10
Diterpenoid biosynthesis	6	RNA polymerase	8	Lysine degradation	9
Fatty acid degradation	6	mRNA surveillance pathway	8	beta-Alanine metabolism	9
Histidine metabolism	6	Stilbenoid, diarylheptanoid and gingerol biosynthesis	8	Inositol phosphate metabolism	9
mRNA surveillance pathway	6	Ribosome biogenesis in eukaryotes	8	Cyanoamino acid metabolism	9
Ribosome biogenesis in eukaryotes	6	Ascorbate and aldarate metabolism	7	Fatty acid biosynthesis	8
Glycine, serine and threonine metabolism	6	Fatty acid degradation	7	Ribosome biogenesis in eukaryotes	8
alpha-Linolenic acid metabolism	5	Pentose phosphate pathway	7	Porphyrin and chlorophyll metabolism	8
Galactose metabolism	5	Diterpenoid biosynthesis	7	Diterpenoid biosynthesis	8
Steroid biosynthesis	5	Steroid biosynthesis	6	Glutathione metabolism	8
Tropane, piperidine and pyridine alkaloid biosynthesis	5	Biosynthesis of unsaturated fatty acids	6	Glycine, serine and threonine metabolism	8
Glyoxylate and dicarboxylate metabolism	5	Circadian rhythm - plant	6	Histidine metabolism	7
Carotenoid biosynthesis	5	Fatty acid biosynthesis	6	Terpenoid backbone biosynthesis	7
Tryptophan metabolism	4	Tryptophan metabolism	6	alpha-Linolenic acid metabolism	7
Stilbenoid, diarylheptanoid and gingerol biosynthesis	4	Inositol phosphate metabolism	6	Citrate cycle (TCA cycle)	7
Cyanoamino acid metabolism	4	DNA replication	6	Flavonoid biosynthesis	7
DNA replication	4	Amino sugar and nucleotide sugar metabolism	6	Circadian rhythm - plant	7
ABC transporters	4	Phosphatidylinositol signaling system	6	Propanoate metabolism	7
SNARE interactions in vesicular transport	4	Glutathione metabolism	5	Stilbenoid, diarylheptanoid and gingerol biosynthesis	7
Fructose and mannose metabolism	4	Fructose and mannose metabolism	5	Steroid biosynthesis	7
Taurine and hypotaurine metabolism	4	Proteasome	5	Nitrogen metabolism	6
Pentose phosphate pathway	4	Lysine degradation	5	Pentose phosphate pathway	6
Regulation of autophagy	4	Alanine, aspartate and glutamate metabolism	5	Butanoate metabolism	6
Circadian rhythm - plant	4	Porphyrin and chlorophyll metabolism	5	Homologous recombination	6
Homologous recombination	3	Cyanoamino acid metabolism	5	Valine, leucine and isoleucine biosynthesis	6
N-Glycan biosynthesis	3	Regulation of autophagy	5	Protein export	6
Butanoate metabolism	3	Mismatch repair	5	Galactose metabolism	6
Sphingolipid metabolism	3	Cutin, suberine and wax biosynthesis	5	Phenylalanine, tyrosine and tryptophan biosynthesis	5
Terpenoid backbone biosynthesis	3	Sulfur metabolism	4	Tropane, piperidine and pyridine alkaloid biosynthesis	5
Valine, leucine and isoleucine biosynthesis	3	Selenocompound metabolism	4	Brassinosteroid biosynthesis	5
Tyrosine metabolism	3	Glycosaminoglycan degradation	4	Fatty acid degradation	5
Biosynthesis of unsaturated fatty acids	3	Histidine metabolism	4	Biosynthesis of unsaturated fatty acids	5
Sesquiterpenoid and triterpenoid biosynthesis	3	Valine, leucine and isoleucine biosynthesis	4	Base excision repair	5
Mismatch repair	3	Biotin metabolism	4	Aminoacyl-tRNA biosynthesis	5
Ether lipid metabolism	3	Nitrogen metabolism	4	Pantothenate and CoA biosynthesis	5
Lysine degradation	3	alpha-Linolenic acid metabolism	4	Nucleotide excision repair	5
Nucleotide excision repair	3	Sphingolipid metabolism	4	Proteasome	5
Fatty acid elongation	3	Protein export	4	Biotin metabolism	5
Sulfur relay system	3	Isoquinoline alkaloid biosynthesis	4	Mismatch repair	5
Photosynthesis - antenna proteins	2	Base excision repair	4	ABC transporters	4
Pantothenate and CoA biosynthesis	2	Aminoacyl-tRNA biosynthesis	3	Cutin, suberine and wax biosynthesis	4
Citrate cycle (TCA cycle)	2	Taurine and hypotaurine metabolism	3	Taurine and hypotaurine metabolism	4
Glycosaminoglycan degradation	2	Glycosphingolipid biosynthesis - globo series	3	Sesquiterpenoid and triterpenoid biosynthesis	4
Fatty acid biosynthesis	2	Propanoate metabolism	3	Linoleic acid metabolism	4
Proteasome	2	Tropane, piperidine and pyridine alkaloid biosynthesis	3	Selenocompound metabolism	4
Linoleic acid metabolism	2	Limonene and pinene degradation	3	Glycosaminoglycan degradation	4
Cutin, suberine and wax biosynthesis	2	Terpenoid backbone biosynthesis	3	Isoquinoline alkaloid biosynthesis	4
Selenocompound metabolism	2	Nicotinate and nicotinamide metabolism	3	Tyrosine metabolism	4
Aminoacyl-tRNA biosynthesis	2	SNARE interactions in vesicular transport	3	DNA replication	4
Limonene and pinene degradation	2	Butanoate metabolism	3	Fructose and mannose metabolism	4
Isoquinoline alkaloid biosynthesis	2	Basal transcription factors	3	Ether lipid metabolism	4
Nitrogen metabolism	2	Sesquiterpenoid and triterpenoid biosynthesis	3	Monoterpenoid biosynthesis	3
Porphyrin and chlorophyll metabolism	2	Pantothenate and CoA biosynthesis	3	Other glycan degradation	3
Propanoate metabolism	2	ABC transporters	3	Sphingolipid metabolism	3
Sulfur metabolism	2	Ether lipid metabolism	3	Regulation of autophagy	3
Glycosphingolipid biosynthesis - globo series	1	2-Oxocarboxylic acid metabolism	3	Sulfur relay system	3
Folate biosynthesis	1	Brassinosteroid biosynthesis	3	Sulfur metabolism	3
C5-Branched dibasic acid metabolism	1	Phenylalanine, tyrosine and tryptophan biosynthesis	2	Limonene and pinene degradation	3
Arachidonic acid metabolism	1	Photosynthesis - antenna proteins	2	Non-homologous end-joining	2
Phenylalanine, tyrosine and tryptophan biosynthesis	1	Sulfur relay system	2	Basal transcription factors	2
Lysine biosynthesis	1	Degradation of aromatic compounds	2	Arachidonic acid metabolism	2
Nicotinate and nicotinamide metabolism	1	Other glycan degradation	2	Glycosphingolipid biosynthesis - ganglio series	2
Monoterpenoid biosynthesis	1	Non-homologous end-joining	1	N-Glycan biosynthesis	2
Other types of O-glycan biosynthesis	1	Other types of O-glycan biosynthesis	1	SNARE interactions in vesicular transport	2
Brassinosteroid biosynthesis	1	Glycosphingolipid biosynthesis - ganglio series	1	C5-Branched dibasic acid metabolism	2
		Lipoic acid metabolism	1	Riboflavin metabolism	2
		Folate biosynthesis	1	Nicotinate and nicotinamide metabolism	1
		Glucosinolate biosynthesis	1	Vitamin B6 metabolism	1
		Lysine biosynthesis	1	Glycosphingolipid biosynthesis - globo series	1
		Synthesis and degradation of ketone bodies	1	Lipoic acid metabolism	1
		C5-Branched dibasic acid metabolism	1	Synthesis and degradation of ketone bodies	1
		Ubiquinone and other terpenoid-quinone biosynthesis	1	One carbon pool by folate	1
		Linoleic acid metabolism	1	Ubiquinone and other terpenoid-quinone biosynthesis	1
		Monoterpenoid biosynthesis	1	Folate biosynthesis	1
				Thiamine metabolism	1

## Sheet: CHG-GO
#GO_classify J01vsJ02	Diff meth gene	#GO_classify J01vsJ03	Diff meth gene	#GO_classify J02vsJ03	Diff meth gene
cell part	1308	cell part	1436	cell part	1633
cellular process	1282	cell	1409	cell	1611
cell	1281	cellular process	1401	cellular process	1604
metabolic process	1221	metabolic process	1352	metabolic process	1546
single-organism process	1187	single-organism process	1313	single-organism process	1500
organelle	1097	organelle	1202	organelle	1384
binding	970	response to stimulus	1029	binding	1187
response to stimulus	966	binding	1012	response to stimulus	1166
catalytic activity	840	catalytic activity	898	catalytic activity	1043
biological regulation	792	biological regulation	870	biological regulation	974
developmental process	686	developmental process	737	developmental process	862
membrane	612	membrane	685	membrane	781
cellular component organization or biogenesis	610	cellular component organization or biogenesis	680	cellular component organization or biogenesis	761
multicellular organismal process	567	multicellular organismal process	605	multicellular organismal process	719
organelle part	491	organelle part	559	localization	627
localization	487	localization	537	organelle part	626
reproductive process	420	reproductive process	452	reproductive process	521
multi-organism process	347	multi-organism process	386	multi-organism process	412
signaling	284	signaling	292	signaling	334
macromolecular complex	234	macromolecular complex	263	macromolecular complex	309
membrane part	210	membrane part	228	membrane part	284
growth	189	growth	205	growth	214
immune system process	178	immune system process	189	cell junction	202
cell junction	160	cell junction	173	immune system process	201
extracellular region	124	extracellular region	145	transporter activity	166
nucleic acid binding transcription factor activity	110	transporter activity	128	extracellular region	149
transporter activity	107	reproduction	125	nucleic acid binding transcription factor activity	144
reproduction	107	nucleic acid binding transcription factor activity	112	reproduction	136
membrane-enclosed lumen	57	membrane-enclosed lumen	69	membrane-enclosed lumen	85
electron carrier activity	42	structural molecule activity	45	molecular transducer activity	54
molecular transducer activity	40	molecular transducer activity	43	structural molecule activity	50
structural molecule activity	37	electron carrier activity	38	electron carrier activity	43
enzyme regulator activity	32	enzyme regulator activity	33	enzyme regulator activity	34
rhythmic process	29	rhythmic process	28	receptor activity	32
receptor activity	27	receptor activity	27	rhythmic process	31
biological adhesion	18	antioxidant activity	11	biological adhesion	17
antioxidant activity	11	biological adhesion	11	extracellular region part	12
protein binding transcription factor activity	6	protein binding transcription factor activity	9	antioxidant activity	12
extracellular region part	4	extracellular region part	8	protein binding transcription factor activity	8
guanyl-nucleotide exchange factor activity	4	biological phase	7	locomotion	8
locomotion	4	nucleoid	5	extracellular matrix	5
nucleoid	3	locomotion	5	cell killing	5
extracellular matrix	2	cell killing	4	nucleoid	2
extracellular matrix part	2	extracellular matrix	3	guanyl-nucleotide exchange factor activity	2
nutrient reservoir activity	2	guanyl-nucleotide exchange factor activity	2	nutrient reservoir activity	2
cell killing	2	nutrient reservoir activity	2	extracellular matrix part	1
biological phase	2	extracellular matrix part	1	metallochaperone activity	1
channel regulator activity	1	channel regulator activity	1	translation regulator activity	1
metallochaperone activity	1	metallochaperone activity	1	biological phase	1
translation regulator activity	1	virion	0	virion	0
virion	0	virion part	0	virion part	0
virion part	0	protein tag	0	channel regulator activity	0
protein tag	0	translation regulator activity	0	protein tag	0
cellular component		cellular component		cellular component
molecular function		molecular function		molecular function
biological process		biological process		biological process

## Sheet: CHG-KEGG
#KEGG_n J01vsJ02	KEGG_N	#KEGG_n J01vsJ03	KEGG_N	#KEGG_n J02vsJ03	KEGG_N
#Pathway	dmr_gene	#Pathway	dmr_gene	#Pathway	dmr_gene
Oxidative phosphorylation	31	Ribosome	30	Pentose phosphate pathway	33
Ribosome	28	Oxidative phosphorylation	26	Limonene and pinene degradation	31
Photosynthesis	23	Starch and sucrose metabolism	24	Protein export	31
Carbon metabolism	20	Pyrimidine metabolism	23	Phosphatidylinositol signaling system	30
Starch and sucrose metabolism	20	Plant hormone signal transduction	23	Aminoacyl-tRNA biosynthesis	28
Plant hormone signal transduction	20	Photosynthesis	22	Valine, leucine and isoleucine biosynthesis	28
Ubiquitin mediated proteolysis	20	Purine metabolism	22	Homologous recombination	23
Biosynthesis of amino acids	18	Phenylpropanoid biosynthesis	19	Diterpenoid biosynthesis	23
Endocytosis	17	Spliceosome	19	Tyrosine metabolism	23
RNA degradation	15	Endocytosis	17	Valine, leucine and isoleucine degradation	22
Phenylpropanoid biosynthesis	15	RNA degradation	16	Phenylpropanoid biosynthesis	22
Phenylalanine metabolism	15	Ubiquitin mediated proteolysis	15	ABC transporters	19
RNA transport	15	Protein processing in endoplasmic reticulum	15	Flavonoid biosynthesis	18
Purine metabolism	14	RNA transport	14	Sphingolipid metabolism	18
Pyrimidine metabolism	14	Phenylalanine metabolism	14	Ribosome biogenesis in eukaryotes	16
Protein processing in endoplasmic reticulum	14	Biosynthesis of amino acids	14	Starch and sucrose metabolism	16
Spliceosome	12	Pentose and glucuronate interconversions	14	Base excision repair	16
Cysteine and methionine metabolism	11	Carbon metabolism	14	Brassinosteroid biosynthesis	15
Pentose and glucuronate interconversions	10	mRNA surveillance pathway	13	Thiamine metabolism	15
Valine, leucine and isoleucine degradation	10	Plant-pathogen interaction	13	Other glycan degradation	15
Ribosome biogenesis in eukaryotes	10	RNA polymerase	12	Pentose and glucuronate interconversions	15
alpha-Linolenic acid metabolism	10	Mismatch repair	11	Fructose and mannose metabolism	14
Propanoate metabolism	9	Arginine and proline metabolism	11	Citrate cycle (TCA cycle)	14
Plant-pathogen interaction	9	Cysteine and methionine metabolism	11	Fatty acid metabolism	13
beta-Alanine metabolism	9	Nucleotide excision repair	11	Ubiquitin mediated proteolysis	13
Amino sugar and nucleotide sugar metabolism	9	Valine, leucine and isoleucine degradation	10	RNA polymerase	12
Inositol phosphate metabolism	9	Zeatin biosynthesis	9	Inositol phosphate metabolism	12
Glycolysis / Gluconeogenesis	8	Amino sugar and nucleotide sugar metabolism	9	Porphyrin and chlorophyll metabolism	12
Lysine degradation	8	Ribosome biogenesis in eukaryotes	8	Linoleic acid metabolism	11
Pyruvate metabolism	8	beta-Alanine metabolism	8	RNA degradation	11
RNA polymerase	8	alpha-Linolenic acid metabolism	8	Tryptophan metabolism	10
Stilbenoid, diarylheptanoid and gingerol biosynthesis	7	DNA replication	8	alpha-Linolenic acid metabolism	10
Phagosome	7	Carbon fixation in photosynthetic organisms	7	Fatty acid biosynthesis	9
Glycerophospholipid metabolism	7	Fatty acid metabolism	7	Nucleotide excision repair	9
Phosphatidylinositol signaling system	7	Homologous recombination	7	Galactose metabolism	9
Homologous recombination	7	Pyruvate metabolism	7	Carotenoid biosynthesis	9
mRNA surveillance pathway	7	Basal transcription factors	7	Ascorbate and aldarate metabolism	9
Arginine and proline metabolism	6	Glycerophospholipid metabolism	7	Monoterpenoid biosynthesis	8
Nucleotide excision repair	6	Lysine degradation	7	Proteasome	8
Protein export	6	Phagosome	7	Peroxisome	8
Citrate cycle (TCA cycle)	6	Inositol phosphate metabolism	6	Protein processing in endoplasmic reticulum	8
Carbon fixation in photosynthetic organisms	6	Protein export	6	Pyruvate metabolism	7
Fatty acid metabolism	6	Glutathione metabolism	6	Synthesis and degradation of ketone bodies	7
Sulfur metabolism	6	Stilbenoid, diarylheptanoid and gingerol biosynthesis	6	Tropane, piperidine and pyridine alkaloid biosynthesis	7
Basal transcription factors	5	Diterpenoid biosynthesis	5	Cyanoamino acid metabolism	7
Proteasome	5	Phosphatidylinositol signaling system	5	Ubiquinone and other terpenoid-quinone biosynthesis	6
2-Oxocarboxylic acid metabolism	5	Base excision repair	5	Phenylalanine metabolism	6
Flavonoid biosynthesis	5	Glycerolipid metabolism	5	Glycerophospholipid metabolism	6
Linoleic acid metabolism	5	Flavonoid biosynthesis	5	Biotin metabolism	6
Porphyrin and chlorophyll metabolism	5	Sulfur metabolism	5	Lipoic acid metabolism	6
ABC transporters	5	Cutin, suberine and wax biosynthesis	5	Glutathione metabolism	6
Fatty acid degradation	5	Propanoate metabolism	4	Spliceosome	6
Glyoxylate and dicarboxylate metabolism	4	Glycolysis / Gluconeogenesis	4	Purine metabolism	6
Alanine, aspartate and glutamate metabolism	4	Phenylalanine, tyrosine and tryptophan biosynthesis	4	C5-Branched dibasic acid metabolism	5
Glycerolipid metabolism	4	Cyanoamino acid metabolism	4	Amino sugar and nucleotide sugar metabolism	5
Tryptophan metabolism	4	Carotenoid biosynthesis	4	Lysine biosynthesis	5
Glutathione metabolism	4	Regulation of autophagy	4	Endocytosis	5
Phenylalanine, tyrosine and tryptophan biosynthesis	4	Ascorbate and aldarate metabolism	4	Glycosaminoglycan degradation	5
Zeatin biosynthesis	4	Peroxisome	4	Phenylalanine, tyrosine and tryptophan biosynthesis	5
Histidine metabolism	4	Circadian rhythm - plant	4	One carbon pool by folate	5
Mismatch repair	4	Galactose metabolism	4	Histidine metabolism	4
Tyrosine metabolism	4	Sulfur relay system	4	mRNA surveillance pathway	4
Limonene and pinene degradation	3	Linoleic acid metabolism	4	Biosynthesis of amino acids	4
Lysine biosynthesis	3	2-Oxocarboxylic acid metabolism	4	2-Oxocarboxylic acid metabolism	4
Terpenoid backbone biosynthesis	3	Aminoacyl-tRNA biosynthesis	4	Carbon metabolism	4
Steroid biosynthesis	3	Histidine metabolism	4	Sulfur relay system	4
Diterpenoid biosynthesis	3	Tropane, piperidine and pyridine alkaloid biosynthesis	3	Basal transcription factors	4
Ubiquinone and other terpenoid-quinone biosynthesis	3	Proteasome	3	Butanoate metabolism	4
DNA replication	3	Limonene and pinene degradation	3	Biosynthesis of unsaturated fatty acids	4
Fatty acid biosynthesis	3	Valine, leucine and isoleucine biosynthesis	3	Ether lipid metabolism	4
Circadian rhythm - plant	3	Biosynthesis of unsaturated fatty acids	3	DNA replication	4
Sulfur relay system	3	Glyoxylate and dicarboxylate metabolism	3	Carbon fixation in photosynthetic organisms	4
N-Glycan biosynthesis	3	Ubiquinone and other terpenoid-quinone biosynthesis	3	Fatty acid degradation	4
Cyanoamino acid metabolism	2	Porphyrin and chlorophyll metabolism	3	RNA transport	3
Nitrogen metabolism	2	N-Glycan biosynthesis	3	Oxidative phosphorylation	3
Carotenoid biosynthesis	2	Fatty acid elongation	3	Cysteine and methionine metabolism	3
SNARE interactions in vesicular transport	2	Citrate cycle (TCA cycle)	3	Steroid biosynthesis	3
Aminoacyl-tRNA biosynthesis	2	Tryptophan metabolism	3	Stilbenoid, diarylheptanoid and gingerol biosynthesis	3
Peroxisome	2	Pentose phosphate pathway	3	Sesquiterpenoid and triterpenoid biosynthesis	3
Glycine, serine and threonine metabolism	2	Tyrosine metabolism	2	Zeatin biosynthesis	3
Ascorbate and aldarate metabolism	2	Fatty acid biosynthesis	2	Mismatch repair	3
Selenocompound metabolism	2	Glycosaminoglycan degradation	2	Plant hormone signal transduction	3
Valine, leucine and isoleucine biosynthesis	2	Ether lipid metabolism	2	Nitrogen metabolism	3
Photosynthesis - antenna proteins	2	Butanoate metabolism	2	Phagosome	3
Ether lipid metabolism	2	Pantothenate and CoA biosynthesis	2	Glycerolipid metabolism	3
Butanoate metabolism	2	Selenocompound metabolism	2	N-Glycan biosynthesis	2
Pantothenate and CoA biosynthesis	2	Biotin metabolism	2	Selenocompound metabolism	2
Galactose metabolism	2	Glycine, serine and threonine metabolism	2	SNARE interactions in vesicular transport	2
Sesquiterpenoid and triterpenoid biosynthesis	1	ABC transporters	2	Non-homologous end-joining	2
Tropane, piperidine and pyridine alkaloid biosynthesis	1	Sesquiterpenoid and triterpenoid biosynthesis	2	Glycolysis / Gluconeogenesis	2
Synthesis and degradation of ketone bodies	1	SNARE interactions in vesicular transport	2	Arginine and proline metabolism	2
Monoterpenoid biosynthesis	1	Steroid biosynthesis	2	beta-Alanine metabolism	2
Biosynthesis of unsaturated fatty acids	1	Fatty acid degradation	2	Ribosome	2
Thiamine metabolism	1	Lipoic acid metabolism	1	Isoquinoline alkaloid biosynthesis	2
Sphingolipid metabolism	1	Nitrogen metabolism	1	Plant-pathogen interaction	2
Isoquinoline alkaloid biosynthesis	1	Monoterpenoid biosynthesis	1	Propanoate metabolism	2
Pentose phosphate pathway	1	Other glycan degradation	1	Alanine, aspartate and glutamate metabolism	2
Biotin metabolism	1	Isoquinoline alkaloid biosynthesis	1	Circadian rhythm - plant	2
Regulation of autophagy	1	Riboflavin metabolism	1	Pyrimidine metabolism	1
Cutin, suberine and wax biosynthesis	1	Arachidonic acid metabolism	1	Photosynthesis	1
Non-homologous end-joining	1	Lysine biosynthesis	1	Taurine and hypotaurine metabolism	1
Taurine and hypotaurine metabolism	1	Thiamine metabolism	1	Degradation of aromatic compounds	1
Base excision repair	1	Synthesis and degradation of ketone bodies	1	Lysine degradation	1
C5-Branched dibasic acid metabolism	1	Taurine and hypotaurine metabolism	1	Pantothenate and CoA biosynthesis	1
		Alanine, aspartate and glutamate metabolism	1	Sulfur metabolism	1
		Non-homologous end-joining	1	Glyoxylate and dicarboxylate metabolism	1
		Nicotinate and nicotinamide metabolism	1	Other types of O-glycan biosynthesis	1
		Fructose and mannose metabolism	1	Cutin, suberine and wax biosynthesis	1
		Terpenoid backbone biosynthesis	1	Nicotinate and nicotinamide metabolism	1
		Photosynthesis - antenna proteins	1	Regulation of autophagy	1
				Glycine, serine and threonine metabolism	1
				Terpenoid backbone biosynthesis	1

## Sheet: CHH-GO
#GO_classify J01vsJ02	Diff meth gene	#GO_classify J01vsJ03	Diff meth gene	#GO_classify J02vsJ03	Diff meth gene
cell part	7684	cell part	7935	cell part	8481
cell	7561	cell	7807	cell	8346
cellular process	7504	cellular process	7742	cellular process	8310
metabolic process	7104	metabolic process	7376	metabolic process	7860
single-organism process	7071	single-organism process	7295	single-organism process	7849
organelle	6468	organelle	6678	organelle	7187
response to stimulus	5700	response to stimulus	5857	response to stimulus	6263
binding	5437	binding	5624	binding	6002
catalytic activity	4782	catalytic activity	4993	catalytic activity	5312
biological regulation	4780	biological regulation	4935	biological regulation	5270
developmental process	4157	developmental process	4251	developmental process	4604
membrane	3735	cellular component organization or biogenesis	3827	cellular component organization or biogenesis	4105
cellular component organization or biogenesis	3697	membrane	3800	membrane	4104
multicellular organismal process	3458	multicellular organismal process	3514	multicellular organismal process	3840
localization	3043	localization	3117	localization	3370
organelle part	2850	organelle part	2966	organelle part	3135
reproductive process	2580	reproductive process	2636	reproductive process	2817
multi-organism process	2182	multi-organism process	2282	multi-organism process	2399
signaling	1829	signaling	1861	signaling	1987
membrane part	1247	membrane part	1284	growth	1386
growth	1221	macromolecular complex	1261	membrane part	1373
macromolecular complex	1202	growth	1258	macromolecular complex	1332
immune system process	1052	immune system process	1092	immune system process	1149
cell junction	1036	cell junction	1080	cell junction	1145
extracellular region	896	extracellular region	889	extracellular region	1009
nucleic acid binding transcription factor activity	760	nucleic acid binding transcription factor activity	762	nucleic acid binding transcription factor activity	848
reproduction	709	transporter activity	706	transporter activity	784
transporter activity	679	reproduction	706	reproduction	765
membrane-enclosed lumen	310	membrane-enclosed lumen	311	membrane-enclosed lumen	339
molecular transducer activity	259	molecular transducer activity	283	molecular transducer activity	285
structural molecule activity	218	structural molecule activity	226	structural molecule activity	234
electron carrier activity	180	electron carrier activity	178	electron carrier activity	193
receptor activity	156	enzyme regulator activity	164	rhythmic process	174
enzyme regulator activity	154	receptor activity	163	enzyme regulator activity	171
rhythmic process	141	rhythmic process	156	receptor activity	166
antioxidant activity	84	antioxidant activity	87	biological adhesion	94
biological adhesion	84	biological adhesion	78	antioxidant activity	88
extracellular region part	48	protein binding transcription factor activity	44	extracellular region part	57
protein binding transcription factor activity	43	extracellular region part	42	protein binding transcription factor activity	39
locomotion	37	locomotion	28	locomotion	37
nucleoid	19	nucleoid	21	nucleoid	20
extracellular matrix	16	cell killing	18	biological phase	20
cell killing	16	extracellular matrix	17	extracellular matrix	17
nutrient reservoir activity	14	nutrient reservoir activity	16	cell killing	17
biological phase	12	biological phase	12	nutrient reservoir activity	16
guanyl-nucleotide exchange factor activity	11	extracellular matrix part	9	guanyl-nucleotide exchange factor activity	9
extracellular matrix part	4	guanyl-nucleotide exchange factor activity	7	extracellular matrix part	7
metallochaperone activity	3	metallochaperone activity	5	virion	3
protein tag	3	translation regulator activity	5	virion part	3
translation regulator activity	3	protein tag	3	metallochaperone activity	3
virion	1	virion	2	protein tag	2
virion part	1	virion part	2	translation regulator activity	2
channel regulator activity	1	channel regulator activity	1	channel regulator activity	1
cellular component		cellular component		cellular component
molecular function		molecular function		molecular function
biological process		biological process		biological process

## Sheet: CHH-KEGG
Table S4: The GO and KEGG analysis results of DMRSs
#KEGG_n J01vsJ02	KEGG_N	#KEGG_n J01vsJ03	KEGG_N	#KEGG_n J02vsJ03	KEGG_N
#Pathway	dmr_gene	#Pathway	dmr_gene	#Pathway	dmr_gene
Plant hormone signal transduction	160	Plant hormone signal transduction	169	Phagosome	191
Ribosome	150	Ribosome	155	Arachidonic acid metabolism	161
Oxidative phosphorylation	118	Oxidative phosphorylation	128	Pyruvate metabolism	132
Starch and sucrose metabolism	115	Phenylpropanoid biosynthesis	119	Caffeine metabolism	127
Phenylpropanoid biosynthesis	113	Starch and sucrose metabolism	114	SNARE interactions in vesicular transport	123
Carbon metabolism	109	Carbon metabolism	101	N-Glycan biosynthesis	114
Biosynthesis of amino acids	103	Biosynthesis of amino acids	99	Non-homologous end-joining	114
Protein processing in endoplasmic reticulum	94	Phenylalanine metabolism	93	Plant-pathogen interaction	111
Phenylalanine metabolism	88	Protein processing in endoplasmic reticulum	93	Taurine and hypotaurine metabolism	97
Endocytosis	77	Purine metabolism	92	Anthocyanin biosynthesis	89
Pyrimidine metabolism	76	Pyrimidine metabolism	89	Folate biosynthesis	87
Purine metabolism	75	Plant-pathogen interaction	85	Synthesis and degradation of ketone bodies	83
RNA transport	71	Endocytosis	80	Pentose and glucuronate interconversions	80
Plant-pathogen interaction	70	RNA transport	79	Degradation of aromatic compounds	79
RNA degradation	69	Ubiquitin mediated proteolysis	77	Glycerolipid metabolism	78
Ubiquitin mediated proteolysis	68	RNA degradation	70	C5-Branched dibasic acid metabolism	78
Spliceosome	64	Spliceosome	70	Phenylalanine metabolism	74
Pentose and glucuronate interconversions	63	Photosynthesis	69	Fructose and mannose metabolism	71
Photosynthesis	62	Pentose and glucuronate interconversions	62	alpha-Linolenic acid metabolism	65
Amino sugar and nucleotide sugar metabolism	55	Amino sugar and nucleotide sugar metabolism	52	Oxidative phosphorylation	61
Glycolysis / Gluconeogenesis	54	mRNA surveillance pathway	52	Citrate cycle (TCA cycle)	55
mRNA surveillance pathway	53	Glycolysis / Gluconeogenesis	51	One carbon pool by folate	54
Cysteine and methionine metabolism	48	Pyruvate metabolism	50	Mismatch repair	54
Pyruvate metabolism	48	Cysteine and methionine metabolism	50	Lysine biosynthesis	53
Valine, leucine and isoleucine degradation	46	Phagosome	49	ABC transporters	53
Glutathione metabolism	44	RNA polymerase	47	Proteasome	52
RNA polymerase	41	Valine, leucine and isoleucine degradation	46	Ascorbate and aldarate metabolism	52
Ribosome biogenesis in eukaryotes	40	Arginine and proline metabolism	45	RNA polymerase	48
Fatty acid metabolism	40	Glutathione metabolism	44	Tropane, piperidine and pyridine alkaloid biosynthesis	47
Arginine and proline metabolism	37	Peroxisome	43	Selenocompound metabolism	47
Carbon fixation in photosynthetic organisms	36	Fatty acid metabolism	41	Fatty acid biosynthesis	45
Homologous recombination	36	Glycerophospholipid metabolism	41	Circadian rhythm - plant	44
Glycerophospholipid metabolism	36	Homologous recombination	41	Biosynthesis of amino acids	44
Inositol phosphate metabolism	35	Ribosome biogenesis in eukaryotes	40	Ribosome biogenesis in eukaryotes	44
Zeatin biosynthesis	35	Flavonoid biosynthesis	38	Glycolysis / Gluconeogenesis	41
beta-Alanine metabolism	35	beta-Alanine metabolism	37	Glycerophospholipid metabolism	40
Peroxisome	34	Zeatin biosynthesis	35	Peroxisome	39
alpha-Linolenic acid metabolism	34	Inositol phosphate metabolism	34	Cutin, suberine and wax biosynthesis	38
Phagosome	33	Lysine degradation	34	Propanoate metabolism	37
Flavonoid biosynthesis	32	Phosphatidylinositol signaling system	33	Spliceosome	36
Phosphatidylinositol signaling system	31	Carbon fixation in photosynthetic organisms	32	Glyoxylate and dicarboxylate metabolism	34
Lysine degradation	31	Glyoxylate and dicarboxylate metabolism	31	Endocytosis	34
Fatty acid degradation	30	Stilbenoid, diarylheptanoid and gingerol biosynthesis	31	Carbon metabolism	34
Glycine, serine and threonine metabolism	29	alpha-Linolenic acid metabolism	30	Nicotinate and nicotinamide metabolism	33
Alanine, aspartate and glutamate metabolism	28	Fatty acid degradation	30	Inositol phosphate metabolism	32
Glyoxylate and dicarboxylate metabolism	27	2-Oxocarboxylic acid metabolism	27	Riboflavin metabolism	31
Glycerolipid metabolism	27	Glycine, serine and threonine metabolism	27	Valine, leucine and isoleucine biosynthesis	31
Nucleotide excision repair	27	Glycerolipid metabolism	27	Lysine degradation	31
Diterpenoid biosynthesis	27	Mismatch repair	26	Arginine and proline metabolism	30
Tyrosine metabolism	26	Tryptophan metabolism	26	Glycosylphosphatidylinositol(GPI)-anchor biosynthesis	29
Aminoacyl-tRNA biosynthesis	26	Nucleotide excision repair	26	Biosynthesis of unsaturated fatty acids	28
2-Oxocarboxylic acid metabolism	25	Porphyrin and chlorophyll metabolism	25	Stilbenoid, diarylheptanoid and gingerol biosynthesis	28
Phenylalanine, tyrosine and tryptophan biosynthesis	24	Phenylalanine, tyrosine and tryptophan biosynthesis	25	Glycosphingolipid biosynthesis - ganglio series	28
Fructose and mannose metabolism	24	Ascorbate and aldarate metabolism	25	Porphyrin and chlorophyll metabolism	28
Stilbenoid, diarylheptanoid and gingerol biosynthesis	24	Histidine metabolism	25	Phosphatidylinositol signaling system	27
Ascorbate and aldarate metabolism	24	Tyrosine metabolism	25	Glucosinolate biosynthesis	27
Tryptophan metabolism	23	Aminoacyl-tRNA biosynthesis	25	Carotenoid biosynthesis	27
Histidine metabolism	23	Citrate cycle (TCA cycle)	25	Carbon fixation in photosynthetic organisms	26
Linoleic acid metabolism	22	DNA replication	25	Protein processing in endoplasmic reticulum	25
Citrate cycle (TCA cycle)	22	Alanine, aspartate and glutamate metabolism	24	DNA replication	25
Propanoate metabolism	22	Proteasome	22	Terpenoid backbone biosynthesis	25
Mismatch repair	22	Terpenoid backbone biosynthesis	22	RNA transport	25
DNA replication	22	Cyanoamino acid metabolism	21	Limonene and pinene degradation	24
Proteasome	22	Linoleic acid metabolism	21	Sulfur relay system	24
Porphyrin and chlorophyll metabolism	21	Galactose metabolism	21	Diterpenoid biosynthesis	24
Pentose phosphate pathway	21	Biosynthesis of unsaturated fatty acids	21	Cyanoamino acid metabolism	24
Protein export	21	Cutin, suberine and wax biosynthesis	21	Tyrosine metabolism	24
Terpenoid backbone biosynthesis	21	Diterpenoid biosynthesis	21	Photosynthesis	23
Biosynthesis of unsaturated fatty acids	21	Propanoate metabolism	20	Lipoic acid metabolism	23
Cyanoamino acid metabolism	21	Circadian rhythm - plant	20	Glycine, serine and threonine metabolism	23
Galactose metabolism	20	Nitrogen metabolism	19	Butanoate metabolism	23
Fatty acid biosynthesis	20	Fatty acid biosynthesis	19	Phenylalanine, tyrosine and tryptophan biosynthesis	22
N-Glycan biosynthesis	19	Regulation of autophagy	18	Fatty acid degradation	22
Tropane, piperidine and pyridine alkaloid biosynthesis	19	Steroid biosynthesis	18	Nitrogen metabolism	22
Cutin, suberine and wax biosynthesis	18	Protein export	18	Amino sugar and nucleotide sugar metabolism	22
Circadian rhythm - plant	18	Tropane, piperidine and pyridine alkaloid biosynthesis	18	Sphingolipid metabolism	21
Nitrogen metabolism	17	Sphingolipid metabolism	16	Ubiquinone and other terpenoid-quinone biosynthesis	20
Butanoate metabolism	17	Fructose and mannose metabolism	16	Purine metabolism	19
Ubiquinone and other terpenoid-quinone biosynthesis	17	Fatty acid elongation	16	Histidine metabolism	19
Fatty acid elongation	16	Pantothenate and CoA biosynthesis	16	Linoleic acid metabolism	19
Carotenoid biosynthesis	16	Butanoate metabolism	15	Alanine, aspartate and glutamate metabolism	18
Steroid biosynthesis	16	Base excision repair	15	Pantothenate and CoA biosynthesis	18
Regulation of autophagy	16	Ether lipid metabolism	15	Sulfur metabolism	17
Sulfur metabolism	16	Valine, leucine and isoleucine biosynthesis	15	Sesquiterpenoid and triterpenoid biosynthesis	17
Base excision repair	15	Carotenoid biosynthesis	15	Tryptophan metabolism	17
ABC transporters	15	ABC transporters	15	Ether lipid metabolism	17
SNARE interactions in vesicular transport	14	Isoquinoline alkaloid biosynthesis	14	mRNA surveillance pathway	17
Valine, leucine and isoleucine biosynthesis	14	Pentose phosphate pathway	14	Galactose metabolism	16
Sphingolipid metabolism	13	Ubiquinone and other terpenoid-quinone biosynthesis	14	2-Oxocarboxylic acid metabolism	15
Ether lipid metabolism	13	Basal transcription factors	14	Zeatin biosynthesis	14
Isoquinoline alkaloid biosynthesis	12	N-Glycan biosynthesis	13	beta-Alanine metabolism	13
Pantothenate and CoA biosynthesis	12	SNARE interactions in vesicular transport	13	Cysteine and methionine metabolism	13
Basal transcription factors	10	Sulfur metabolism	13	Pentose phosphate pathway	12
Other glycan degradation	9	Sesquiterpenoid and triterpenoid biosynthesis	13	Flavonoid biosynthesis	11
Sesquiterpenoid and triterpenoid biosynthesis	9	Glycosaminoglycan degradation	10	Monoterpenoid biosynthesis	11
Photosynthesis - antenna proteins	8	Nicotinate and nicotinamide metabolism	9	Fatty acid metabolism	11
Selenocompound metabolism	8	Limonene and pinene degradation	9	Vitamin B6 metabolism	10
Taurine and hypotaurine metabolism	8	Monoterpenoid biosynthesis	9	Biotin metabolism	9
Glycosaminoglycan degradation	8	Synthesis and degradation of ketone bodies	8	Ubiquitin mediated proteolysis	9
Sulfur relay system	8	Other glycan degradation	8	Brassinosteroid biosynthesis	9
Lysine biosynthesis	7	Thiamine metabolism	7	Fatty acid elongation	7
Limonene and pinene degradation	7	Selenocompound metabolism	7	Plant hormone signal transduction	7
Synthesis and degradation of ketone bodies	7	Photosynthesis - antenna proteins	6	Isoquinoline alkaloid biosynthesis	7
Biotin metabolism	7	Lysine biosynthesis	6	Pyrimidine metabolism	7
Glycosylphosphatidylinositol(GPI)-anchor biosynthesis	7	Glycosylphosphatidylinositol(GPI)-anchor biosynthesis	5	Nucleotide excision repair	7
Lipoic acid metabolism	6	Biotin metabolism	5	Steroid biosynthesis	7
Monoterpenoid biosynthesis	6	Sulfur relay system	5	Other glycan degradation	7
Degradation of aromatic compounds	6	Degradation of aromatic compounds	5	Ribosome	6
Nicotinate and nicotinamide metabolism	6	Brassinosteroid biosynthesis	5	Valine, leucine and isoleucine degradation	6
Brassinosteroid biosynthesis	6	Taurine and hypotaurine metabolism	5	Phenylpropanoid biosynthesis	6
Folate biosynthesis	5	Lipoic acid metabolism	5	Regulation of autophagy	5
Riboflavin metabolism	5	Vitamin B6 metabolism	4	Basal transcription factors	5
Thiamine metabolism	4	Glycosphingolipid biosynthesis - globo series	4	RNA degradation	4
Non-homologous end-joining	4	Non-homologous end-joining	4	Homologous recombination	4
Other types of O-glycan biosynthesis	4	Arachidonic acid metabolism	4	Aminoacyl-tRNA biosynthesis	4
Vitamin B6 metabolism	4	C5-Branched dibasic acid metabolism	4	Glutathione metabolism	4
C5-Branched dibasic acid metabolism	4	Riboflavin metabolism	4	Glycosaminoglycan degradation	4
Arachidonic acid metabolism	4	Other types of O-glycan biosynthesis	4	Base excision repair	4
Glycosphingolipid biosynthesis - globo series	3	Folate biosynthesis	4	Glycosphingolipid biosynthesis - globo series	4
Glycosphingolipid biosynthesis - ganglio series	2	Glucosinolate biosynthesis	1	Photosynthesis - antenna proteins	3
Caffeine metabolism	2	Flavone and flavonol biosynthesis	1	Thiamine metabolism	2
One carbon pool by folate	2	Glycosphingolipid biosynthesis - ganglio series	1	Other types of O-glycan biosynthesis	1
Flavone and flavonol biosynthesis	1	Caffeine metabolism	1	Starch and sucrose metabolism	1
Glucosinolate biosynthesis	1	One carbon pool by folate	1	Protein export	1
Anthocyanin biosynthesis	1
