# Supplementary material for: Comparative Analysis of DNA Methylation Reveals Specific Regulations on Ethylene Pathway in Tomato Fruit
Source: Genes (Basel). 2018 May 21;9(5):266. doi: 10.3390/genes9050266 (PMC5977206; doi:10.3390/genes9050266)
Supplement: Supplementary file 1 [file genes-09-00266-s001.zip › genes-294226-supplementary-final/Table S5.xlsx]

## Sheet: CG-GO
#GO_classify1	GO_classify2 J01vsJ02	DE gene	#GO_classify1	GO_classify2 J01vsJ03	DE gene	#GO_classify1	GO_classify2 J02vsJ03	DE gene
#Total_gene		113	#Total_gene		170	#Total_gene		200
biological process	single-organism process	97	biological process	single-organism process	154	biological process	single-organism process	172
biological process	cellular process	95	biological process	cellular process	152	cellular component	cell part	168
cellular component	cell part	94	cellular component	cell part	148	biological process	cellular process	168
cellular component	cell	93	cellular component	cell	147	cellular component	cell	165
biological process	metabolic process	90	biological process	metabolic process	140	biological process	metabolic process	161
biological process	response to stimulus	75	cellular component	organelle	130	biological process	response to stimulus	140
cellular component	organelle	73	biological process	response to stimulus	124	cellular component	organelle	134
molecular function	binding	68	molecular function	catalytic activity	100	molecular function	catalytic activity	122
molecular function	catalytic activity	67	molecular function	binding	91	molecular function	binding	110
biological process	biological regulation	63	biological process	biological regulation	88	biological process	biological regulation	107
biological process	developmental process	61	biological process	developmental process	86	biological process	developmental process	98
cellular component	membrane	52	cellular component	membrane	80	cellular component	membrane	93
biological process	multicellular organismal process	49	biological process	cellular component organization or biogenesis	73	biological process	multicellular organismal process	80
biological process	cellular component organization or biogenesis	47	biological process	multicellular organismal process	71	biological process	localization	77
biological process	localization	44	biological process	localization	61	biological process	cellular component organization or biogenesis	77
biological process	reproductive process	37	cellular component	organelle part	56	cellular component	organelle part	57
cellular component	organelle part	35	biological process	reproductive process	52	biological process	reproductive process	56
biological process	multi-organism process	28	biological process	multi-organism process	48	biological process	multi-organism process	56
biological process	signaling	25	biological process	signaling	36	biological process	signaling	44
cellular component	membrane part	22	cellular component	extracellular region	29	cellular component	membrane part	38
biological process	growth	18	cellular component	membrane part	28	cellular component	extracellular region	34
cellular component	extracellular region	17	biological process	growth	28	biological process	growth	34
cellular component	macromolecular complex	12	cellular component	cell junction	21	cellular component	cell junction	26
cellular component	cell junction	11	biological process	immune system process	19	biological process	immune system process	23
molecular function	nucleic acid binding transcription factor activity	11	molecular function	nucleic acid binding transcription factor activity	17	molecular function	transporter activity	19
biological process	immune system process	11	molecular function	transporter activity	17	molecular function	nucleic acid binding transcription factor activity	15
molecular function	transporter activity	10	biological process	reproduction	17	biological process	reproduction	15
biological process	reproduction	9	cellular component	macromolecular complex	14	cellular component	macromolecular complex	14
molecular function	molecular transducer activity	5	molecular function	electron carrier activity	8	molecular function	molecular transducer activity	12
cellular component	membrane-enclosed lumen	4	cellular component	membrane-enclosed lumen	7	biological process	rhythmic process	11
molecular function	receptor activity	4	biological process	rhythmic process	7	molecular function	receptor activity	10
molecular function	electron carrier activity	4	molecular function	molecular transducer activity	5	molecular function	electron carrier activity	8
molecular function	structural molecule activity	3	molecular function	receptor activity	4	cellular component	membrane-enclosed lumen	4
molecular function	antioxidant activity	3	molecular function	enzyme regulator activity	3	molecular function	antioxidant activity	4
molecular function	enzyme regulator activity	3	molecular function	antioxidant activity	2	molecular function	enzyme regulator activity	4
biological process	rhythmic process	3	cellular component	nucleoid	1	cellular component	extracellular region part	1
cellular component	nucleoid	0	molecular function	structural molecule activity	1	molecular function	structural molecule activity	1
cellular component	virion	0	biological process	cell killing	1	molecular function	nutrient reservoir activity	1
cellular component	extracellular matrix	0	biological process	biological adhesion	1	cellular component	nucleoid	0
cellular component	extracellular matrix part	0	cellular component	virion	0	cellular component	virion	0
cellular component	extracellular region part	0	cellular component	extracellular matrix	0	cellular component	extracellular matrix	0
cellular component	virion part	0	cellular component	extracellular matrix part	0	cellular component	extracellular matrix part	0
molecular function	protein binding transcription factor activity	0	cellular component	extracellular region part	0	cellular component	virion part	0
molecular function	guanyl-nucleotide exchange factor activity	0	cellular component	virion part	0	molecular function	protein binding transcription factor activity	0
molecular function	channel regulator activity	0	molecular function	protein binding transcription factor activity	0	molecular function	guanyl-nucleotide exchange factor activity	0
molecular function	metallochaperone activity	0	molecular function	guanyl-nucleotide exchange factor activity	0	molecular function	channel regulator activity	0
molecular function	protein tag	0	molecular function	channel regulator activity	0	molecular function	metallochaperone activity	0
molecular function	translation regulator activity	0	molecular function	metallochaperone activity	0	molecular function	protein tag	0
molecular function	nutrient reservoir activity	0	molecular function	protein tag	0	molecular function	translation regulator activity	0
biological process	cell killing	0	molecular function	translation regulator activity	0	biological process	cell killing	0
biological process	biological adhesion	0	molecular function	nutrient reservoir activity	0	biological process	biological adhesion	0
biological process	locomotion	0	biological process	locomotion	0	biological process	locomotion	0
biological process	biological phase	0	biological process	biological phase	0	biological process	biological phase	0

## Sheet: CHG-GO
#GO_classify1	GO_classify2 J01vsJ02	DE gene	#GO_classify1	GO_classify2 J01vsJ03	DE gene	#GO_classify1	GO_classify2 J02vsJ03	DE gene
#Total_gene		74	#Total_gene		81	#Total_gene		82
cellular component	cell	64	biological process	cellular process	73	biological process	cellular process	71
cellular component	cell part	64	biological process	single-organism process	73	cellular component	cell	69
biological process	cellular process	64	cellular component	cell	70	cellular component	cell part	69
biological process	metabolic process	61	cellular component	cell part	70	biological process	single-organism process	69
biological process	single-organism process	61	biological process	metabolic process	68	biological process	metabolic process	62
cellular component	organelle	59	cellular component	organelle	61	cellular component	organelle	56
biological process	response to stimulus	48	biological process	response to stimulus	57	biological process	response to stimulus	52
molecular function	binding	43	molecular function	binding	49	molecular function	binding	44
biological process	developmental process	40	molecular function	catalytic activity	43	molecular function	catalytic activity	40
molecular function	catalytic activity	38	biological process	biological regulation	41	biological process	localization	37
biological process	biological regulation	37	biological process	developmental process	40	biological process	biological regulation	37
cellular component	membrane	34	cellular component	membrane	37	cellular component	membrane	36
biological process	multicellular organismal process	33	biological process	multicellular organismal process	34	biological process	developmental process	35
biological process	cellular component organization or biogenesis	33	biological process	cellular component organization or biogenesis	33	biological process	cellular component organization or biogenesis	30
biological process	localization	27	cellular component	organelle part	29	biological process	multicellular organismal process	28
biological process	reproductive process	24	biological process	localization	28	cellular component	organelle part	27
cellular component	organelle part	23	biological process	reproductive process	26	biological process	reproductive process	20
cellular component	membrane part	14	biological process	multi-organism process	19	biological process	multi-organism process	19
biological process	signaling	14	cellular component	membrane part	16	cellular component	membrane part	15
cellular component	extracellular region	13	biological process	signaling	16	biological process	signaling	14
biological process	growth	13	cellular component	extracellular region	13	cellular component	extracellular region	10
biological process	multi-organism process	13	molecular function	nucleic acid binding transcription factor activity	11	molecular function	transporter activity	10
molecular function	nucleic acid binding transcription factor activity	10	biological process	growth	11	molecular function	nucleic acid binding transcription factor activity	8
cellular component	macromolecular complex	8	cellular component	macromolecular complex	9	cellular component	macromolecular complex	7
biological process	reproduction	8	cellular component	cell junction	7	biological process	immune system process	7
cellular component	cell junction	6	molecular function	transporter activity	7	biological process	reproduction	5
molecular function	electron carrier activity	6	biological process	reproduction	7	biological process	growth	5
biological process	immune system process	6	biological process	immune system process	7	cellular component	cell junction	3
molecular function	transporter activity	5	molecular function	electron carrier activity	6	molecular function	electron carrier activity	3
biological process	rhythmic process	5	biological process	rhythmic process	5	biological process	rhythmic process	3
molecular function	enzyme regulator activity	3	molecular function	molecular transducer activity	4	cellular component	extracellular matrix	2
cellular component	extracellular matrix	2	cellular component	membrane-enclosed lumen	3	molecular function	receptor activity	2
cellular component	membrane-enclosed lumen	2	molecular function	receptor activity	3	molecular function	antioxidant activity	2
cellular component	extracellular matrix part	2	molecular function	enzyme regulator activity	2	molecular function	molecular transducer activity	2
molecular function	structural molecule activity	1	cellular component	extracellular matrix	1	cellular component	extracellular matrix part	1
molecular function	antioxidant activity	1	cellular component	extracellular matrix part	1	cellular component	extracellular region part	1
biological process	cell killing	1	molecular function	antioxidant activity	1	molecular function	structural molecule activity	1
biological process	biological adhesion	1	biological process	cell killing	1	biological process	cell killing	1
cellular component	nucleoid	0	cellular component	nucleoid	0	cellular component	nucleoid	0
cellular component	virion	0	cellular component	virion	0	cellular component	virion	0
cellular component	extracellular region part	0	cellular component	extracellular region part	0	cellular component	membrane-enclosed lumen	0
cellular component	virion part	0	cellular component	virion part	0	cellular component	virion part	0
molecular function	protein binding transcription factor activity	0	molecular function	protein binding transcription factor activity	0	molecular function	protein binding transcription factor activity	0
molecular function	receptor activity	0	molecular function	guanyl-nucleotide exchange factor activity	0	molecular function	guanyl-nucleotide exchange factor activity	0
molecular function	guanyl-nucleotide exchange factor activity	0	molecular function	structural molecule activity	0	molecular function	channel regulator activity	0
molecular function	channel regulator activity	0	molecular function	channel regulator activity	0	molecular function	metallochaperone activity	0
molecular function	metallochaperone activity	0	molecular function	metallochaperone activity	0	molecular function	enzyme regulator activity	0
molecular function	protein tag	0	molecular function	protein tag	0	molecular function	protein tag	0
molecular function	translation regulator activity	0	molecular function	translation regulator activity	0	molecular function	translation regulator activity	0
molecular function	nutrient reservoir activity	0	molecular function	nutrient reservoir activity	0	molecular function	nutrient reservoir activity	0
molecular function	molecular transducer activity	0	biological process	biological adhesion	0	biological process	biological adhesion	0
biological process	locomotion	0	biological process	locomotion	0	biological process	locomotion	0
biological process	biological phase	0	biological process	biological phase	0	biological process	biological phase	0

## Sheet: CHH-GO
#GO_classify1	GO_classify2 J01vsJ02	DE gene	#GO_classify1	GO_classify2 J01vsJ03	DE gene	#GO_classify1	GO_classify2 J02vsJ03	DE gene
#Total_gene		536	#Total_gene		576	#Total_gene		612
cellular component	cell part	466	cellular component	cell part	494	cellular component	cell part	530
biological process	cellular process	463	biological process	single-organism process	494	biological process	single-organism process	527
cellular component	cell	461	biological process	cellular process	493	cellular component	cell	523
biological process	single-organism process	457	cellular component	cell	487	biological process	cellular process	523
biological process	metabolic process	435	biological process	metabolic process	469	biological process	metabolic process	487
cellular component	organelle	391	cellular component	organelle	417	cellular component	organelle	453
biological process	response to stimulus	377	biological process	response to stimulus	413	biological process	response to stimulus	443
molecular function	binding	310	molecular function	binding	348	molecular function	catalytic activity	355
molecular function	catalytic activity	308	molecular function	catalytic activity	337	molecular function	binding	352
biological process	biological regulation	304	biological process	biological regulation	329	biological process	biological regulation	347
biological process	developmental process	260	biological process	developmental process	281	biological process	developmental process	294
cellular component	membrane	258	cellular component	membrane	259	cellular component	membrane	279
biological process	cellular component organization or biogenesis	240	biological process	cellular component organization or biogenesis	252	biological process	cellular component organization or biogenesis	268
biological process	localization	215	biological process	multicellular organismal process	229	biological process	multicellular organismal process	241
biological process	multicellular organismal process	214	biological process	localization	217	biological process	localization	240
cellular component	organelle part	175	cellular component	organelle part	179	cellular component	organelle part	199
biological process	reproductive process	166	biological process	reproductive process	173	biological process	multi-organism process	177
biological process	multi-organism process	156	biological process	multi-organism process	168	biological process	reproductive process	166
biological process	signaling	122	biological process	signaling	131	biological process	signaling	139
cellular component	membrane part	100	cellular component	membrane part	105	cellular component	membrane part	112
biological process	growth	81	biological process	growth	87	cellular component	extracellular region	94
cellular component	extracellular region	78	cellular component	extracellular region	82	biological process	growth	87
biological process	immune system process	72	biological process	immune system process	75	biological process	immune system process	80
cellular component	cell junction	63	cellular component	cell junction	64	cellular component	cell junction	73
molecular function	nucleic acid binding transcription factor activity	50	molecular function	nucleic acid binding transcription factor activity	56	molecular function	transporter activity	60
cellular component	macromolecular complex	48	cellular component	macromolecular complex	50	molecular function	nucleic acid binding transcription factor activity	59
molecular function	transporter activity	47	molecular function	transporter activity	49	cellular component	macromolecular complex	58
biological process	reproduction	44	biological process	reproduction	47	biological process	reproduction	51
molecular function	electron carrier activity	22	molecular function	electron carrier activity	25	biological process	rhythmic process	29
molecular function	molecular transducer activity	22	biological process	rhythmic process	25	molecular function	electron carrier activity	24
biological process	rhythmic process	21	molecular function	molecular transducer activity	24	molecular function	molecular transducer activity	24
cellular component	membrane-enclosed lumen	16	cellular component	membrane-enclosed lumen	18	cellular component	membrane-enclosed lumen	15
molecular function	receptor activity	13	molecular function	receptor activity	13	molecular function	receptor activity	14
molecular function	enzyme regulator activity	9	molecular function	antioxidant activity	8	molecular function	enzyme regulator activity	8
molecular function	antioxidant activity	7	molecular function	enzyme regulator activity	6	molecular function	antioxidant activity	6
molecular function	protein binding transcription factor activity	4	cellular component	extracellular matrix	4	molecular function	structural molecule activity	5
molecular function	structural molecule activity	4	cellular component	extracellular matrix part	3	cellular component	extracellular matrix	4
cellular component	nucleoid	2	molecular function	protein binding transcription factor activity	3	cellular component	extracellular matrix part	3
cellular component	extracellular matrix	2	molecular function	structural molecule activity	3	cellular component	nucleoid	2
cellular component	extracellular region part	2	cellular component	nucleoid	2	molecular function	protein binding transcription factor activity	2
biological process	cell killing	2	biological process	cell killing	2	biological process	biological adhesion	2
biological process	biological adhesion	2	biological process	locomotion	2	biological process	locomotion	2
biological process	locomotion	2	cellular component	extracellular region part	1	cellular component	extracellular region part	1
cellular component	extracellular matrix part	1	molecular function	nutrient reservoir activity	1	biological process	cell killing	1
cellular component	virion	0	cellular component	virion	0	cellular component	virion	0
cellular component	virion part	0	cellular component	virion part	0	cellular component	virion part	0
molecular function	guanyl-nucleotide exchange factor activity	0	molecular function	guanyl-nucleotide exchange factor activity	0	molecular function	guanyl-nucleotide exchange factor activity	0
molecular function	channel regulator activity	0	molecular function	channel regulator activity	0	molecular function	channel regulator activity	0
molecular function	metallochaperone activity	0	molecular function	metallochaperone activity	0	molecular function	metallochaperone activity	0
molecular function	protein tag	0	molecular function	protein tag	0	molecular function	protein tag	0
molecular function	translation regulator activity	0	molecular function	translation regulator activity	0	molecular function	translation regulator activity	0
molecular function	nutrient reservoir activity	0	biological process	biological adhesion	0	molecular function	nutrient reservoir activity	0
biological process	biological phase	0	biological process	biological phase	0	biological process	biological phase	0

## Sheet: CG-KEGG
#KEGG_n J01vsJ02	KEGG_N	#Pathway J01vsJ03	Unigene	#Pathway J02vsJ03	Unigene
#Pathway	Unigene	#KEGG_n	KEGG_N	#KEGG_n	KEGG_N
Arginine and proline metabolism	3	Carbon metabolism	5	Carbon metabolism	6
Phenylpropanoid biosynthesis	3	Starch and sucrose metabolism	5	Plant hormone signal transduction	5
Peroxisome	3	Carotenoid biosynthesis	4	Phenylpropanoid biosynthesis	5
Alanine, aspartate and glutamate metabolism	3	Peroxisome	4	Starch and sucrose metabolism	5
Pyrimidine metabolism	2	Cutin, suberine and wax biosynthesis	4	Porphyrin and chlorophyll metabolism	4
Cutin, suberine and wax biosynthesis	2	Plant hormone signal transduction	3	Carbon fixation in photosynthetic organisms	3
Biosynthesis of amino acids	2	Glyoxylate and dicarboxylate metabolism	3	Circadian rhythm - plant	3
Porphyrin and chlorophyll metabolism	2	Fatty acid elongation	3	Biosynthesis of amino acids	3
Regulation of autophagy	2	Circadian rhythm - plant	2	Fatty acid elongation	3
Phenylalanine metabolism	2	Taurine and hypotaurine metabolism	2	Glyoxylate and dicarboxylate metabolism	3
Plant hormone signal transduction	2	Alanine, aspartate and glutamate metabolism	2	Phenylalanine metabolism	2
Glyoxylate and dicarboxylate metabolism	2	Phenylpropanoid biosynthesis	2	Alanine, aspartate and glutamate metabolism	2
Glycine, serine and threonine metabolism	1	Purine metabolism	2	Arginine and proline metabolism	2
Inositol phosphate metabolism	1	Porphyrin and chlorophyll metabolism	2	Cutin, suberine and wax biosynthesis	2
DNA replication	1	Photosynthesis	2	Glycolysis / Gluconeogenesis	2
2-Oxocarboxylic acid metabolism	1	Protein processing in endoplasmic reticulum	2	Pyrimidine metabolism	2
Fatty acid biosynthesis	1	Carbon fixation in photosynthetic organisms	2	Stilbenoid, diarylheptanoid and gingerol biosynthesis	2
Histidine metabolism	1	Pentose and glucuronate interconversions	2	Pentose and glucuronate interconversions	2
beta-Alanine metabolism	1	Biosynthesis of amino acids	2	Photosynthesis	2
Tropane, piperidine and pyridine alkaloid biosynthesis	1	Tryptophan metabolism	2	Plant-pathogen interaction	2
Taurine and hypotaurine metabolism	1	Pyruvate metabolism	1	Peroxisome	2
Carbon metabolism	1	Endocytosis	1	Flavonoid biosynthesis	2
Purine metabolism	1	Photosynthesis - antenna proteins	1	Cyanoamino acid metabolism	2
Carbon fixation in photosynthetic organisms	1	Nicotinate and nicotinamide metabolism	1	Sesquiterpenoid and triterpenoid biosynthesis	2
Pentose and glucuronate interconversions	1	Glycerolipid metabolism	1	Taurine and hypotaurine metabolism	2
Steroid biosynthesis	1	Pyrimidine metabolism	1	Pyruvate metabolism	2
Fatty acid metabolism	1	Glycosaminoglycan degradation	1	Carotenoid biosynthesis	2
Tryptophan metabolism	1	Arginine and proline metabolism	1	Purine metabolism	2
Circadian rhythm - plant	1	beta-Alanine metabolism	1	Glycerophospholipid metabolism	1
Mismatch repair	1	Limonene and pinene degradation	1	Citrate cycle (TCA cycle)	1
RNA polymerase	1	Homologous recombination	1	RNA degradation	1
Nucleotide excision repair	1	RNA degradation	1	Steroid biosynthesis	1
Carotenoid biosynthesis	1	Cyanoamino acid metabolism	1	Tryptophan metabolism	1
Biosynthesis of unsaturated fatty acids	1	Phenylalanine, tyrosine and tryptophan biosynthesis	1	2-Oxocarboxylic acid metabolism	1
Starch and sucrose metabolism	1	Phenylalanine metabolism	1	Galactose metabolism	1
Nitrogen metabolism	1	Base excision repair	1	Regulation of autophagy	1
Ribosome	1	Citrate cycle (TCA cycle)	1	Fatty acid metabolism	1
Protein processing in endoplasmic reticulum	1	Stilbenoid, diarylheptanoid and gingerol biosynthesis	1	Ubiquitin mediated proteolysis	1
Cysteine and methionine metabolism	1	Histidine metabolism	1	beta-Alanine metabolism	1
Sesquiterpenoid and triterpenoid biosynthesis	1	Plant-pathogen interaction	1	Ribosome	1
Nicotinate and nicotinamide metabolism	1	Biosynthesis of unsaturated fatty acids	1	Valine, leucine and isoleucine biosynthesis	1
		RNA transport	1	Ribosome biogenesis in eukaryotes	1
		Ribosome biogenesis in eukaryotes	1	Brassinosteroid biosynthesis	1
		DNA replication	1	Base excision repair	1
		Ubiquitin mediated proteolysis	1	Inositol phosphate metabolism	1
		Glycolysis / Gluconeogenesis	1	Arachidonic acid metabolism	1
		Fatty acid metabolism	1	Lysine degradation	1
		Lysine degradation	1	Glycerolipid metabolism	1
		Galactose metabolism	1	Biosynthesis of unsaturated fatty acids	1
		Glycerophospholipid metabolism	1	Ubiquinone and other terpenoid-quinone biosynthesis	1
				Nitrogen metabolism	1
				Terpenoid backbone biosynthesis	1
				Protein processing in endoplasmic reticulum	1
				Histidine metabolism	1
				Glutathione metabolism	1

## Sheet: CHG-KEGG
#KEGG_n J01vsJ02	KEGG_N	#Pathway J01vsJ03	Unigene	#Pathway J02vsJ03	Unigene
#Pathway	Unigene	#KEGG_n	KEGG_N	#KEGG_n	KEGG_N
Photosynthesis	3	Carbon metabolism	5	Circadian rhythm - plant	2
Limonene and pinene degradation	1	Carbon fixation in photosynthetic organisms	5	Starch and sucrose metabolism	2
Tyrosine metabolism	1	Carotenoid biosynthesis	3	Biosynthesis of amino acids	2
Plant hormone signal transduction	1	Phenylpropanoid biosynthesis	2	beta-Alanine metabolism	2
Glutathione metabolism	1	Cutin, suberine and wax biosynthesis	2	Ubiquitin mediated proteolysis	2
Fatty acid degradation	1	Circadian rhythm - plant	2	Arginine and proline metabolism	2
Monoterpenoid biosynthesis	1	Glyoxylate and dicarboxylate metabolism	2	Phenylpropanoid biosynthesis	2
Phenylalanine, tyrosine and tryptophan biosynthesis	1	Photosynthesis	2	Valine, leucine and isoleucine biosynthesis	2
Purine metabolism	1	Biosynthesis of amino acids	2	Cutin, suberine and wax biosynthesis	2
Biosynthesis of amino acids	1	Sesquiterpenoid and triterpenoid biosynthesis	1	2-Oxocarboxylic acid metabolism	2
Carbon fixation in photosynthetic organisms	1	Glutathione metabolism	1	Pantothenate and CoA biosynthesis	1
Carbon metabolism	1	Peroxisome	1	Pyruvate metabolism	1
Ribosome	1	RNA polymerase	1	Histidine metabolism	1
Phenylalanine metabolism	1	Cysteine and methionine metabolism	1	Cyanoamino acid metabolism	1
Porphyrin and chlorophyll metabolism	1	Pyrimidine metabolism	1	Amino sugar and nucleotide sugar metabolism	1
Endocytosis	1	Ubiquitin mediated proteolysis	1	Phenylalanine metabolism	1
Arginine and proline metabolism	1	Porphyrin and chlorophyll metabolism	1	Butanoate metabolism	1
Linoleic acid metabolism	1	Plant hormone signal transduction	1	Carotenoid biosynthesis	1
Glycolysis / Gluconeogenesis	1	Base excision repair	1	C5-Branched dibasic acid metabolism	1
Cysteine and methionine metabolism	1	Starch and sucrose metabolism	1	Porphyrin and chlorophyll metabolism	1
Stilbenoid, diarylheptanoid and gingerol biosynthesis	1	Purine metabolism	1	Purine metabolism	1
Circadian rhythm - plant	1	Cyanoamino acid metabolism	1	Ribosome	1
Pyrimidine metabolism	1	Glycine, serine and threonine metabolism	1	Cysteine and methionine metabolism	1
RNA polymerase	1	Pyruvate metabolism	1	mRNA surveillance pathway	1
Phenylpropanoid biosynthesis	1	beta-Alanine metabolism	1	Peroxisome	1
beta-Alanine metabolism	1	Nitrogen metabolism	1	Pyrimidine metabolism	1
Glyoxylate and dicarboxylate metabolism	1	Galactose metabolism	1	Photosynthesis	1
Nitrogen metabolism	1	Glycolysis / Gluconeogenesis	1	Glutathione metabolism	1
alpha-Linolenic acid metabolism	1	Phenylalanine metabolism	1	Plant-pathogen interaction	1
Ubiquitin mediated proteolysis	1	Pentose phosphate pathway	1	Plant hormone signal transduction	1
		Arginine and proline metabolism	1
		Phenylalanine, tyrosine and tryptophan biosynthesis	1

## Sheet: CHH-KEGG
Table S5: The DMRs and DEGs analysis results
#KEGG_n J01vsJ02	KEGG_N	#Pathway J01vsJ03	Unigene	#Pathway J02vsJ03	Unigene
#Pathway	Unigene	#KEGG_n	KEGG_N	#KEGG_n	KEGG_N
Photosynthesis	12	Plant hormone signal transduction	16	Plant hormone signal transduction	15
Plant hormone signal transduction	11	Biosynthesis of amino acids	12	Photosynthesis	13
Carbon metabolism	11	Photosynthesis	12	Carbon metabolism	11
Protein processing in endoplasmic reticulum	9	Carbon metabolism	11	Glutathione metabolism	10
Biosynthesis of amino acids	9	Protein processing in endoplasmic reticulum	10	Biosynthesis of amino acids	10
Carbon fixation in photosynthetic organisms	9	Phenylpropanoid biosynthesis	9	Protein processing in endoplasmic reticulum	7
Phenylpropanoid biosynthesis	7	Plant-pathogen interaction	8	Carbon fixation in photosynthetic organisms	7
Glutathione metabolism	7	Glutathione metabolism	8	Circadian rhythm - plant	6
Starch and sucrose metabolism	7	Carbon fixation in photosynthetic organisms	8	Carotenoid biosynthesis	6
Plant-pathogen interaction	6	Starch and sucrose metabolism	8	Porphyrin and chlorophyll metabolism	6
Glyoxylate and dicarboxylate metabolism	6	Arginine and proline metabolism	7	Cysteine and methionine metabolism	5
Circadian rhythm - plant	5	Glyoxylate and dicarboxylate metabolism	7	Arginine and proline metabolism	5
Pentose and glucuronate interconversions	4	Cysteine and methionine metabolism	6	Phenylpropanoid biosynthesis	5
Arginine and proline metabolism	4	Circadian rhythm - plant	5	Starch and sucrose metabolism	5
Valine, leucine and isoleucine degradation	4	Carotenoid biosynthesis	5	Cutin, suberine and wax biosynthesis	4
Peroxisome	4	Porphyrin and chlorophyll metabolism	5	Fatty acid elongation	4
Porphyrin and chlorophyll metabolism	4	Fatty acid metabolism	5	Glyoxylate and dicarboxylate metabolism	4
beta-Alanine metabolism	4	Biosynthesis of unsaturated fatty acids	4	Glycerophospholipid metabolism	4
Cysteine and methionine metabolism	4	Peroxisome	4	Fatty acid metabolism	4
Glycolysis / Gluconeogenesis	3	Glycolysis / Gluconeogenesis	4	Glycerolipid metabolism	4
Pyruvate metabolism	3	Galactose metabolism	4	Glycolysis / Gluconeogenesis	3
Taurine and hypotaurine metabolism	3	Phenylalanine metabolism	4	2-Oxocarboxylic acid metabolism	3
2-Oxocarboxylic acid metabolism	3	Cutin, suberine and wax biosynthesis	4	Valine, leucine and isoleucine degradation	3
Glycerolipid metabolism	3	Linoleic acid metabolism	4	Biosynthesis of unsaturated fatty acids	3
alpha-Linolenic acid metabolism	3	2-Oxocarboxylic acid metabolism	4	alpha-Linolenic acid metabolism	3
Cutin, suberine and wax biosynthesis	3	Glycine, serine and threonine metabolism	4	Plant-pathogen interaction	3
Alanine, aspartate and glutamate metabolism	3	Glycerophospholipid metabolism	3	Glycine, serine and threonine metabolism	3
Carotenoid biosynthesis	3	alpha-Linolenic acid metabolism	3	Linoleic acid metabolism	3
Valine, leucine and isoleucine biosynthesis	3	Glycerolipid metabolism	3	Fatty acid biosynthesis	3
Pantothenate and CoA biosynthesis	3	Fatty acid elongation	3	Pyruvate metabolism	3
Pyrimidine metabolism	3	Valine, leucine and isoleucine biosynthesis	3	Peroxisome	3
Glycine, serine and threonine metabolism	3	Alanine, aspartate and glutamate metabolism	3	beta-Alanine metabolism	3
Butanoate metabolism	2	Cyanoamino acid metabolism	2	Alanine, aspartate and glutamate metabolism	2
Fatty acid degradation	2	Fatty acid degradation	2	Nitrogen metabolism	2
Linoleic acid metabolism	2	Endocytosis	2	Sulfur metabolism	2
Purine metabolism	2	Valine, leucine and isoleucine degradation	2	Lysine biosynthesis	2
Nitrogen metabolism	2	Pyruvate metabolism	2	Base excision repair	2
Endocytosis	2	Terpenoid backbone biosynthesis	2	Photosynthesis - antenna proteins	2
Ubiquitin mediated proteolysis	2	Amino sugar and nucleotide sugar metabolism	2	Pentose and glucuronate interconversions	2
Biosynthesis of unsaturated fatty acids	2	Fatty acid biosynthesis	2	Endocytosis	2
Phenylalanine metabolism	2	Ubiquinone and other terpenoid-quinone biosynthesis	2	Galactose metabolism	2
Base excision repair	2	Lysine biosynthesis	2	Taurine and hypotaurine metabolism	2
DNA replication	2	Sesquiterpenoid and triterpenoid biosynthesis	2	Terpenoid backbone biosynthesis	2
Fatty acid metabolism	2	Pantothenate and CoA biosynthesis	2	Biotin metabolism	2
Glycerophospholipid metabolism	2	beta-Alanine metabolism	2	Ribosome biogenesis in eukaryotes	2
Fatty acid elongation	2	Phenylalanine, tyrosine and tryptophan biosynthesis	2	Steroid biosynthesis	2
Phenylalanine, tyrosine and tryptophan biosynthesis	2	Base excision repair	2	Pentose phosphate pathway	2
Lysine biosynthesis	2	Purine metabolism	2	Cyanoamino acid metabolism	2
Amino sugar and nucleotide sugar metabolism	2	Pyrimidine metabolism	2	Ubiquitin mediated proteolysis	2
Photosynthesis - antenna proteins	2	Nicotinate and nicotinamide metabolism	1	Phenylalanine metabolism	2
Protein export	1	Other types of O-glycan biosynthesis	1	Tryptophan metabolism	2
Tyrosine metabolism	1	Inositol phosphate metabolism	1	Valine, leucine and isoleucine biosynthesis	2
Homologous recombination	1	Tryptophan metabolism	1	Ribosome	2
Sesquiterpenoid and triterpenoid biosynthesis	1	Taurine and hypotaurine metabolism	1	Fatty acid degradation	2
Other types of O-glycan biosynthesis	1	Brassinosteroid biosynthesis	1	Lysine degradation	1
Regulation of autophagy	1	Other glycan degradation	1	Amino sugar and nucleotide sugar metabolism	1
Fatty acid biosynthesis	1	Stilbenoid, diarylheptanoid and gingerol biosynthesis	1	Other types of O-glycan biosynthesis	1
Tryptophan metabolism	1	Pentose and glucuronate interconversions	1	Arachidonic acid metabolism	1
C5-Branched dibasic acid metabolism	1	Thiamine metabolism	1	Regulation of autophagy	1
Ubiquinone and other terpenoid-quinone biosynthesis	1	Proteasome	1	Sesquiterpenoid and triterpenoid biosynthesis	1
Inositol phosphate metabolism	1	Ascorbate and aldarate metabolism	1	RNA transport	1
Phosphatidylinositol signaling system	1	Nitrogen metabolism	1	Tyrosine metabolism	1
Folate biosynthesis	1	Steroid biosynthesis	1	Other glycan degradation	1
Pentose phosphate pathway	1	Monoterpenoid biosynthesis	1	C5-Branched dibasic acid metabolism	1
Ascorbate and aldarate metabolism	1	Protein export	1	Thiamine metabolism	1
Ribosome	1	Spliceosome	1	ABC transporters	1
Other glycan degradation	1	Pentose phosphate pathway	1	Oxidative phosphorylation	1
mRNA surveillance pathway	1	Glycosaminoglycan degradation	1	Pantothenate and CoA biosynthesis	1
Terpenoid backbone biosynthesis	1	Tyrosine metabolism	1	Proteasome	1
Nicotinate and nicotinamide metabolism	1	Photosynthesis - antenna proteins	1	Sphingolipid metabolism	1
Cyanoamino acid metabolism	1	Ubiquitin mediated proteolysis	1	Glycosaminoglycan degradation	1
Histidine metabolism	1	Flavonoid biosynthesis	1	Homologous recombination	1
Sphingolipid metabolism	1	Sphingolipid metabolism	1	Fructose and mannose metabolism	1
Phagosome	1	Phosphatidylinositol signaling system	1	RNA degradation	1
Sulfur metabolism	1	DNA replication	1	mRNA surveillance pathway	1
Glycosaminoglycan degradation	1	Histidine metabolism	1	Phagosome	1
Proteasome	1	RNA transport	1	Zeatin biosynthesis	1
Galactose metabolism	1	C5-Branched dibasic acid metabolism	1	Brassinosteroid biosynthesis	1
Propanoate metabolism	1	Sulfur metabolism	1	Citrate cycle (TCA cycle)	1
RNA transport	1	Butanoate metabolism	1	Tropane, piperidine and pyridine alkaloid biosynthesis	1
Steroid biosynthesis	1	mRNA surveillance pathway	1	Phenylalanine, tyrosine and tryptophan biosynthesis	1
Monoterpenoid biosynthesis	1	Ribosome	1	Inositol phosphate metabolism	1
Brassinosteroid biosynthesis	1	Zeatin biosynthesis	1	Ubiquinone and other terpenoid-quinone biosynthesis	1
				DNA replication	1
				Butanoate metabolism	1
				Propanoate metabolism	1
				Pyrimidine metabolism	1
				Monoterpenoid biosynthesis	1
