# Supplementary material for: Comparative Analysis of DNA Methylation Reveals Specific Regulations on Ethylene Pathway in Tomato Fruit
Source: Genes (Basel). 2018 May 21;9(5):266. doi: 10.3390/genes9050266 (PMC5977206; doi:10.3390/genes9050266)
Supplement: Supplementary file 1 [file genes-09-00266-s001.zip › genes-294226-supplementary-final/Table S6.xlsx]

## Sheet: Down
Solyc01g091700.2	down	F-boxproteinPP2-A13	CHH
Solyc01g104740.2	down	ethylene-responsivetranscriptionalcoactivator	CHH
Solyc02g088190.2	down	myb-relatedprotein306	CHH
Solyc03g006640.2	down	F-boxproteinAt1g61340	CG
Solyc03g044220.1	down	F-boxproteinSKIP2-like	CG
Solyc03g113620.2	down	MYB1R1-like transcriptionfactor	CHH
Solyc03g116480.1	down	F-boxproteinAt5g49610-like	CHH
Solyc03g117720.2	down	ethylene-responsivetranscriptionfactorAt1g16060isoformX2	CHH
Solyc03g120970.2	down	gibberellin2-beta-dioxygenase8isoformX1	CHH
Solyc04g005610.2	down	NACtranscriptionfactor29-like	CHH
Solyc04g049800.2	down	ethylene-responsivetranscriptionfactorRAP2-7-like	CHH
Solyc04g049800.2	down	ethylene-responsivetranscriptionfactorRAP2-7-like	CG
Solyc04g049800.2	down	ethylene-responsivetranscriptionfactorRAP2-7-like	CHG
Solyc05g007770.2	down	NACtranscriptionfactor29	CHH
Solyc05g053330.2	down	MYB108-like transcriptionfactor	CHH
Solyc05g053620.2	down	F-boxproteinPP2-B12	CHH
Solyc07g054220.1	down	ethylene-responsivetranscriptionfactorERF054	CHH
Solyc08g081540.2	down	1-amino-cyclopropane-1-carboxylatesynthase	CHH
Solyc08g082350.2	down	F-boxproteinAt2g26160-like	CHH
Solyc08g082350.2	down	F-boxproteinAt2g26160-like	CG
Solyc08g082350.2	down	F-boxproteinAt2g26160-like	CHG
Solyc09g059510.2	down	ethylene-responsivetranscriptionfactor-likeproteinAt4g13040isoformX2	CHH
Solyc09g059510.2	down	ethylene-responsivetranscriptionfactor-likeproteinAt4g13040isoformX2	CG
Solyc09g059510.2	down	ethylene-responsivetranscriptionfactor-likeproteinAt4g13040isoformX2	CHG
Solyc09g091690.1	down	F-box/kelch-repeatproteinAt3g23880-like	CHH
Solyc09g091690.1	down	F-box/kelch-repeatproteinAt3g23880-like	CG
Solyc10g076290.1	down	F-box/LRR-repeatprotein3	CHH
Solyc10g076290.1	down	F-box/LRR-repeatprotein3	CG
Solyc10g079640.1	down	IAA-aminoacidhydrolaseILR1-like6	CHH
Solyc11g011230.1	down	F-box/FBD/LRR-repeatproteinAt1g13570-likeisoformX1	CHH
Solyc11g013890.1	down	F-box/kelch-repeatproteinAt3g06240-like	CHH
Solyc11g065000.1	down	F-boxproteinAt2g32560isoformX2	CHH
Solyc11g073120.1	down	MYB48 transcriptionfactor	CHH
Solyc12g010900.1	down	F-box/LRR-repeatMAX2homologA-like	CHH
Solyc12g010900.1	down	F-box/LRR-repeatMAX2homologA-like	CG
Solyc12g044610.1	down	MYB1R1 transcriptionfactor	CHH

## Sheet: Up
Solyc07g026650.2	up	1-aminocyclopropane-1-carboxylateoxidase	CHH
Solyc01g099990.2	up	F-boxproteinPP2-B15	CHH
Solyc01g099990.2	up	F-boxproteinPP2-B15	CG
Solyc02g087960.2	up	myb-relatedprotein306-like	CHH
Solyc02g092930.1	up	MYB44-like--transcriptionfactor	CHH
Solyc03g006830.2	up	MADS-boxproteinSOC1-like	CHH
Solyc03g006830.2	up	MADS-boxproteinSOC1-like	CHG
Solyc03g006830.2	up	MADS-boxproteinSOC1-like	CHG
Solyc03g114850.2	up	squamosapromoter-binding-likeprotein6	CHH
Solyc03g120500.2	up	IAA6protein	CHH
Solyc05g007160.2	up	myb-relatedproteinAisoformX2	CHH
Solyc05g013410.2	up	F-boxproteinAt1g70590-like	CG
Solyc05g013410.2	up	F-boxproteinAt1g70590-like	CHG
Solyc05g024230.1	up	ethylene-responsivetranscriptionfactorCRF1	CHH
Solyc05g024230.1	up	ethylene-responsivetranscriptionfactorCRF1	CG
Solyc05g024230.1	up	ethylene-responsivetranscriptionfactorCRF1	CHG
Solyc06g065820.2	up	ethyleneresponsefactor1	CHH
Solyc06g065820.2	up	ethyleneresponsefactor1	CG
Solyc06g065820.2	up	ethyleneresponsefactor1	CHG
Solyc06g075150.2	up	auxinresponsefactor16	CHH
Solyc06g075150.2	up	auxinresponsefactor16	CG
Solyc07g047680.1	up	F-boxproteinSNE-like	CHG
Solyc07g055120.2	up	F-box/LRR-repeatMAX2homologA-like	CHH
Solyc07g056580.2	up	ethylenereceptor	CG
Solyc07g056580.2	up	ethylenereceptor	CHH
Solyc08g008100.2	up	1-aminocyclopropane-1-carboxylatesynthase	CHH
Solyc08g021820.2	up	IAA29	CHH
Solyc08g021820.2	up	IAA29	CG
Solyc08g021820.2	up	IAA29	CHG
Solyc08g048430.2	up	F-boxproteinAt5g46170-like	CHH
Solyc08g077480.2	up	myb-likeproteinD	CHH
Solyc09g075420.2	up	ethylene-bindingprotein	CHH
Solyc09g090910.1	up	IAA13isoformX1	CHH
Solyc11g009050.1	up	F-boxproteinFBW2	CG
Solyc11g012980.1	up	ethylene-responsivetranscriptionfactorERF014	CHH
Solyc11g012980.1	up	ethylene-responsivetranscriptionfactorERF014	CG
Solyc11g012980.1	up	ethylene-responsivetranscriptionfactorERF014	CHG
Solyc11g021360.1	up	ethylene-responsivetranscriptionfactorCRF2-like	CHG
Solyc11g021360.1	up	ethylene-responsivetranscriptionfactorCRF2-like	CG
Solyc11g021360.1	up	ethylene-responsivetranscriptionfactorCRF2-like[Solanumtuberosum]	CHH
Solyc12g056410.1	up	F-boxproteinPP2-A13-like	CHH
Solyc12g089300.1	up	gibberellin-regulatedprotein1-like	CHH
Solyc12g089300.1	up	gibberellin-regulatedprotein1-like	CHG

## Sheet: down and UP
Solyc01g091700.2	down	F-boxproteinPP2-A13	CHH
Solyc01g099990.2	up	F-boxproteinPP2-B15	CHH
Solyc01g099990.2	up	F-boxproteinPP2-B15	CG
Solyc01g104740.2	down	ethylene-responsivetranscriptionalcoactivator	CHH
Solyc02g087960.2	up	myb-relatedprotein306-like	CHH
Solyc02g088190.2	down	myb-relatedprotein306	CHH
Solyc02g092930.1	up	MYB44-like--transcriptionfactor	CHH
Solyc03g006640.2	down	F-boxproteinAt1g61340	CG
Solyc03g006830.2	up	MADS-boxproteinSOC1-like	CHH
Solyc03g006830.2	up	MADS-boxproteinSOC1-like	CHG
Solyc03g006830.2	up	MADS-boxproteinSOC1-like	CHG
Solyc03g044220.1	down	F-boxproteinSKIP2-like	CG
Solyc03g113620.2	down	MYB1R1-like transcriptionfactor	CHH
Solyc03g114850.2	up	squamosapromoter-binding-likeprotein6	CHH
Solyc03g116480.1	down	F-boxproteinAt5g49610-like	CHH
Solyc03g117720.2	down	ethylene-responsivetranscriptionfactorAt1g16060isoformX2	CHH
Solyc03g120500.2	up	IAA6protein	CHH
Solyc03g120970.2	down	gibberellin2-beta-dioxygenase8isoformX1	CHH
Solyc04g005610.2	down	NACtranscriptionfactor29-like	CHH
Solyc04g049800.2	down	ethylene-responsivetranscriptionfactorRAP2-7-like	CHH
Solyc04g049800.2	down	ethylene-responsivetranscriptionfactorRAP2-7-like	CG
Solyc04g049800.2	down	ethylene-responsivetranscriptionfactorRAP2-7-like	CHG
Solyc05g007160.2	up	myb-relatedproteinAisoformX2	CHH
Solyc05g007770.2	down	NACtranscriptionfactor29	CHH
Solyc05g013410.2	up	F-boxproteinAt1g70590-like	CG
Solyc05g013410.2	up	F-boxproteinAt1g70590-like	CHG
Solyc05g024230.1	up	ethylene-responsivetranscriptionfactorCRF1	CHH
Solyc05g024230.1	up	ethylene-responsivetranscriptionfactorCRF1	CG
Solyc05g024230.1	up	ethylene-responsivetranscriptionfactorCRF1	CHG
Solyc05g053330.2	down	MYB108-like transcriptionfactor	CHH
Solyc05g053620.2	down	F-boxproteinPP2-B12	CHH
Solyc06g065820.2	up	ethyleneresponsefactor1	CHH
Solyc06g065820.2	up	ethyleneresponsefactor1	CG
Solyc06g065820.2	up	ethyleneresponsefactor1	CHG
Solyc06g075150.2	up	auxinresponsefactor16	CHH
Solyc06g075150.2	up	auxinresponsefactor16	CG
Solyc07g026650.2	up	1-aminocyclopropane-1-carboxylateoxidase	CHH
Solyc07g047680.1	up	F-boxproteinSNE-like	CHG
Solyc07g054220.1	down	ethylene-responsivetranscriptionfactorERF054	CHH
Solyc07g055120.2	up	F-box/LRR-repeatMAX2homologA-like	CHH
Solyc07g056580.2	up	ethylenereceptor	CG
Solyc07g056580.2	up	ethylenereceptor	CHH
Solyc08g008100.2	up	1-aminocyclopropane-1-carboxylatesynthase	CHH
Solyc08g021820.2	up	IAA29	CHH
Solyc08g021820.2	up	IAA29	CG
Solyc08g021820.2	up	IAA29	CHG
Solyc08g048430.2	up	F-boxproteinAt5g46170-like	CHH
Solyc08g077480.2	up	myb-likeproteinD	CHH
Solyc08g081540.2	down	1-amino-cyclopropane-1-carboxylatesynthase	CHH
Solyc08g082350.2	down	F-boxproteinAt2g26160-like	CHH
Solyc08g082350.2	down	F-boxproteinAt2g26160-like	CG
Solyc08g082350.2	down	F-boxproteinAt2g26160-like	CHG
Solyc09g059510.2	down	ethylene-responsivetranscriptionfactor-likeproteinAt4g13040isoformX2	CHH
Solyc09g059510.2	down	ethylene-responsivetranscriptionfactor-likeproteinAt4g13040isoformX2	CG
Solyc09g059510.2	down	ethylene-responsivetranscriptionfactor-likeproteinAt4g13040isoformX2	CHG
Solyc09g075420.2	up	ethylene-bindingprotein	CHH
Solyc09g090910.1	up	IAA13isoformX1	CHH
Solyc09g091690.1	down	F-box/kelch-repeatproteinAt3g23880-like	CHH
Solyc09g091690.1	down	F-box/kelch-repeatproteinAt3g23880-like	CG
Solyc10g076290.1	down	F-box/LRR-repeatprotein3	CHH
Solyc10g076290.1	down	F-box/LRR-repeatprotein3	CG
Solyc10g079640.1	down	IAA-aminoacidhydrolaseILR1-like6	CHH
Solyc11g009050.1	up	F-boxproteinFBW2	CG
Solyc11g011230.1	down	F-box/FBD/LRR-repeatproteinAt1g13570-likeisoformX1	CHH
Solyc11g012980.1	up	ethylene-responsivetranscriptionfactorERF014	CHH
Solyc11g012980.1	up	ethylene-responsivetranscriptionfactorERF014	CG
Solyc11g012980.1	up	ethylene-responsivetranscriptionfactorERF014	CHG
Solyc11g013890.1	down	F-box/kelch-repeatproteinAt3g06240-like	CHH
Solyc11g021360.1	up	ethylene-responsivetranscriptionfactorCRF2-like	CHG
Solyc11g021360.1	up	ethylene-responsivetranscriptionfactorCRF2-like	CG
Solyc11g021360.1	up	ethylene-responsivetranscriptionfactorCRF2-like[Solanumtuberosum]	CHH
Solyc11g065000.1	down	F-boxproteinAt2g32560isoformX2	CHH
Solyc11g073120.1	down	MYB48 transcriptionfactor	CHH
Solyc12g010900.1	down	F-box/LRR-repeatMAX2homologA-like	CHH
Solyc12g010900.1	down	F-box/LRR-repeatMAX2homologA-like	CG
Solyc12g044610.1	down	MYB1R1 transcriptionfactor	CHH
Solyc12g056410.1	up	F-boxproteinPP2-A13-like	CHH
Solyc12g089300.1	up	gibberellin-regulatedprotein1-like	CHH
Solyc12g089300.1	up	gibberellin-regulatedprotein1-like	CHG

## Sheet: Sense VS Antisense
Table S6: The DMRs and DEGs involved in ethylene pathway
1	CHH	Solyc07g026650.2	up	1-aminocyclopropane-1-carboxylate oxidase
2	CG	Solyc06g075150.2	up	auxin response factor 16
3	CG	Solyc07g056580.2	up	ethylene receptor
4	CHH	Solyc07g056580.2	up	ethylene receptor
5	CHH	Solyc06g065820.2	up	ethylene response factor 1
6	CHH	Solyc09g075420.2	up	ethylene-binding protein
7	CG	Solyc05g024230.1	up	ethylene-responsive transcription factor CRF1
8	CHG	Solyc05g024230.1	up	ethylene-responsive transcription factor CRF1
9	CHH	Solyc05g024230.1	up	ethylene-responsive transcription factor CRF1
10	CG	Solyc11g021360.1	up	ethylene-responsive transcription factor CRF2-like
11	CHG	Solyc11g021360.1	up	ethylene-responsive transcription factor CRF2-like
12	CHH	Solyc11g021360.1	up	ethylene-responsive transcription factor CRF2-like
13	CHH	Solyc08g048430.2	up	F-box protein At5g46170-like
14	CG	Solyc11g009050.1	up	F-box protein FBW2
15	CHH	Solyc12g056410.1	up	F-box protein PP2-A13-like
16	CHH	Solyc01g099990.2	up	F-box protein PP2-B15
17	CHH	Solyc12g089300.1	up	gibberellin-regulated protein 1-like
18	CHH	Solyc09g090910.1	up	IAA13 isoform X1
19	CG	Solyc08g021820.2	up	IAA29
20	CHH	Solyc08g021820.2	up	IAA29
21	CHH	Solyc03g120500.2	up	IAA6 protein
22	CHG	Solyc03g006830.2	up	MADS-box protein SOC1-like
23	CHH	Solyc03g006830.2	up	MADS-box protein SOC1-like
24	CHH	Solyc08g077480.2	up	myb-like protein D
25	CHH	Solyc02g087960.2	up	myb-related protein 306-like
26	CHH	Solyc05g007160.2	up	myb-related protein A isoform X2
27	CHH	Solyc08g081540.2	down	1-amino-cyclopropane-1-carboxylate synthase
28	CHH	Solyc08g081550.2	down	1-amino-cyclopropane-1-carboxylate synthase
29	CHH	Solyc07g054220.1	down	ethylene-responsive transcription factor ERF054
30	CHH	Solyc04g049800.2	down	ethylene-responsive transcription factor RAP2-7-like
31	CHH	Solyc09g059510.2	down	ethylene-responsive transcription facto At4g13040 isoform X2
32	CG	Solyc03g006640.2	down	F-box protein At1g61340
33	CG	Solyc08g082350.2	down	F-box protein At2g26160-like
34	CHG	Solyc08g082350.2	down	F-box protein At2g26160-like
35	CHH	Solyc11g065000.1	down	F-box protein At2g32560 isoform X2
36	CHH	Solyc03g116480.1	down	F-box protein At5g49610-like
37	CHH	Solyc01g091700.2	down	F-box protein PP2-A13
38	CHH	Solyc11g013890.1	down	F-box/kelch-repeat protein At3g06240-like
39	CHH	Solyc12g010900.1	down	F-box/LRR-repeat MAX2 homolog A-like
40	CG	Solyc10g076290.1	down	F-box/LRR-repeat protein 3
41	CHH	Solyc03g120970.2	down	gibberellin 2-beta-dioxygenase 8 isoform X1
42	CHH	Solyc10g079640.1	down	IAA-amino acid hydrolase ILR1-like 6
43	CHH	Solyc02g088190.2	down	myb-related protein 306
