# Supplementary material for: Comparative Analysis of DNA Methylation Reveals Specific Regulations on Ethylene Pathway in Tomato Fruit
Source: Genes (Basel). 2018 May 21;9(5):266. doi: 10.3390/genes9050266 (PMC5977206; doi:10.3390/genes9050266)
Supplement: Supplementary file 1 [file genes-09-00266-s001.zip › genes-294226-supplementary-final/Table S7.xlsx]

## Sheet: miRNA and target
#Target	miRNA
Solyc05g045670.2	conservative_0_896
Solyc07g026660.2	conservative_0_896
Solyc07g042830.2	conservative_0_896
Solyc07g053410.2	conservative_12_37187
Solyc02g077250.2	conservative_12_37187
Solyc07g062680.1	conservative_12_37187
Solyc05g012840.1	conservative_12_37187
Solyc08g048390.1	conservative_12_37187
Solyc10g008780.1	conservative_12_37187
Solyc08g048370.2	conservative_12_37187
Solyc12g014140.1	conservative_12_37187
Solyc03g031780.2	conservative_12_37580
Solyc08g079800.2	conservative_12_37580
Solyc12g009520.1	conservative_12_38654
Solyc12g009750.1	conservative_12_38654
Solyc12g009530.1	conservative_12_38654
Solyc12g013680.1	conservative_12_38654
Solyc04g054450.1	conservative_12_38654
Solyc10g051370.1	conservative_12_38654
Solyc12g009730.1	conservative_12_38654
Solyc12g013740.1	conservative_12_38654
Solyc12g009510.1	conservative_12_38654
Solyc12g009770.1	conservative_12_38654
Solyc12g009780.1	conservative_12_38654
Solyc02g031810.1	conservative_12_38654
Solyc09g005090.1	conservative_12_38654
Solyc03g043610.1	conservative_1_44838
Solyc11g056450.1	conservative_1_44838
Solyc10g054000.1	conservative_1_44838
Solyc00g171810.2	conservative_1_44838
Solyc05g013380.2	conservative_1_46441
Solyc01g008410.1	conservative_1_46954
Solyc01g005720.2	conservative_1_46954
Solyc01g016370.1	conservative_1_46954
Solyc01g005730.2	conservative_1_46954
Solyc01g009690.1	conservative_1_46954
Solyc03g082780.1	conservative_1_46954
Solyc01g009700.1	conservative_1_46954
Solyc01g005870.1	conservative_1_46954
Solyc01g014160.1	conservative_1_46954
Solyc01g005760.2	conservative_1_46954
Solyc01g005780.1	conservative_1_46954
Solyc01g006550.2	conservative_1_46954
Solyc12g100020.1	conservative_1_46954
Solyc06g060760.2	conservative_3_26116
Solyc00g031050.1	conservative_3_26116
Solyc06g048580.1	conservative_3_26116
Solyc08g007100.2	conservative_3_26116
Solyc01g109460.2	conservative_3_26116
Solyc04g005190.2	conservative_3_26116
Solyc08g005880.2	conservative_3_26116
Solyc08g008190.2	conservative_3_26116
Solyc03g123490.1	conservative_3_26116
Solyc10g008780.1	conservative_3_26511
Solyc08g048390.1	conservative_3_26511
Solyc08g048370.2	conservative_3_26511
Solyc12g014140.1	conservative_3_26511
Solyc07g053410.2	conservative_3_26511
Solyc02g077250.2	conservative_3_26511
Solyc07g062680.1	conservative_3_26511
Solyc05g012840.1	conservative_3_26511
Solyc07g053410.2	conservative_3_28646
Solyc08g048390.1	conservative_3_28646
Solyc08g048370.2	conservative_3_28646
Solyc09g007260.2	conservative_4_19356
Solyc06g075510.2	conservative_4_19356
Solyc03g044300.2	conservative_4_19356
Solyc02g064960.2	conservative_4_19356
Solyc04g049800.2	conservative_4_19356
Solyc02g093150.2	conservative_4_19356
Solyc11g072600.1	conservative_4_19356
Solyc10g084340.1	conservative_4_19356
Solyc01g014300.1	conservative_5_30265
Solyc01g005780.1	conservative_5_30265
Solyc01g014130.1	conservative_5_30265
Solyc01g009700.1	conservative_5_30265
Solyc01g014020.1	conservative_5_30265
Solyc12g099870.1	conservative_5_30265
Solyc01g008410.1	conservative_5_30265
Solyc12g100010.1	conservative_5_30265
Solyc01g012690.1	conservative_5_30265
Solyc05g015970.1	conservative_6_3798
Solyc03g111490.1	conservative_6_3798
Solyc12g019730.1	conservative_6_3798
Solyc11g042590.1	conservative_6_3798
Solyc01g044290.1	conservative_6_3798
Solyc12g070190.1	conservative_6_3798
Solyc03g083110.1	conservative_8_15272
Solyc03g083110.1	conservative_8_15276
Solyc09g091110.2	conservative_9_44117
Solyc01g060290.1	conservative_9_44117
Solyc01g060320.1	conservative_9_44117
Solyc05g015840.2	sly-miR156a
Solyc12g038520.1	sly-miR156a
Solyc05g015510.2	sly-miR156a
Solyc04g045560.2	sly-miR156a
Solyc05g012040.2	sly-miR156a
Solyc10g078700.1	sly-miR156a
Solyc10g078700.1	sly-miR156b
Solyc05g012040.2	sly-miR156b
Solyc05g015510.2	sly-miR156b
Solyc04g045560.2	sly-miR156b
Solyc12g038520.1	sly-miR156b
Solyc05g015840.2	sly-miR156b
Solyc05g012040.2	sly-miR156c
Solyc05g015510.2	sly-miR156c
Solyc04g045560.2	sly-miR156c
Solyc05g015840.2	sly-miR156c
Solyc12g038520.1	sly-miR156c
Solyc10g078700.1	sly-miR156c
Solyc10g078700.1	sly-miR156d-5p
Solyc09g097880.2	sly-miR156d-5p
Solyc05g015510.2	sly-miR156d-5p
Solyc04g045560.2	sly-miR156d-5p
Solyc12g038520.1	sly-miR156d-5p
Solyc05g015840.2	sly-miR156d-5p
Solyc02g084960.1	sly-miR156d-5p
Solyc05g012040.2	sly-miR156d-5p
Solyc01g105270.2	sly-miR156e-5p
Solyc02g084960.1	sly-miR156e-5p
Solyc05g012040.2	sly-miR156e-5p
Solyc10g078700.1	sly-miR156e-5p
Solyc04g045560.2	sly-miR156e-5p
Solyc05g015510.2	sly-miR156e-5p
Solyc12g038520.1	sly-miR156e-5p
Solyc05g015840.2	sly-miR156e-5p
Solyc01g009070.2	sly-miR159
Solyc06g073640.2	sly-miR159
Solyc09g007810.2	sly-miR160a
Solyc11g069500.1	sly-miR160a
Solyc11g013470.1	sly-miR160a
Solyc06g075150.2	sly-miR160a
Solyc10g086130.1	sly-miR160a
Solyc10g005130.2	sly-miR162
Solyc07g066330.2	sly-miR164a-5p
Solyc07g062840.2	sly-miR164a-5p
Solyc03g026370.1	sly-miR164b-3p
Solyc07g066330.2	sly-miR164b-5p
Solyc07g062840.2	sly-miR164b-5p
Solyc03g120910.2	sly-miR166a
Solyc02g024070.2	sly-miR166a
Solyc11g069470.1	sly-miR166a
Solyc08g066500.2	sly-miR166a
Solyc02g069830.2	sly-miR166a
Solyc12g044410.1	sly-miR166a
Solyc03g120910.2	sly-miR166b
Solyc08g066500.2	sly-miR166b
Solyc11g069470.1	sly-miR166b
Solyc02g024070.2	sly-miR166b
Solyc12g044410.1	sly-miR166b
Solyc02g069830.2	sly-miR166b
Solyc03g120910.2	sly-miR166c-3p
Solyc02g024070.2	sly-miR166c-3p
Solyc11g069470.1	sly-miR166c-3p
Solyc08g066500.2	sly-miR166c-3p
Solyc12g044410.1	sly-miR166c-3p
Solyc02g069830.2	sly-miR166c-3p
Solyc06g035710.1	sly-miR167a
Solyc08g005690.1	sly-miR168a-5p
Solyc08g005690.1	sly-miR168b-5p
Solyc03g124000.1	sly-miR169e-3p
Solyc06g082560.1	sly-miR169e-3p
Solyc01g090950.2	sly-miR171a
Solyc08g078800.1	sly-miR171a
Solyc02g085600.1	sly-miR171a
Solyc01g090950.2	sly-miR171b
Solyc08g078800.1	sly-miR171b
Solyc08g078800.1	sly-miR171d
Solyc01g090950.2	sly-miR171d
Solyc11g013150.1	sly-miR171d
Solyc08g078800.1	sly-miR171e
Solyc01g090950.2	sly-miR171e
Solyc01g090460.2	sly-miR172a
Solyc10g006710.2	sly-miR172a
Solyc10g084340.1	sly-miR172a
Solyc11g072600.1	sly-miR172a
Solyc02g093150.2	sly-miR172a
Solyc07g063770.2	sly-miR172a
Solyc04g049800.2	sly-miR172a
Solyc02g064960.2	sly-miR172a
Solyc09g075970.2	sly-miR172a
Solyc03g044300.2	sly-miR172a
Solyc09g007260.2	sly-miR172a
Solyc06g075510.2	sly-miR172a
Solyc04g049800.2	sly-miR172b
Solyc07g063770.2	sly-miR172b
Solyc02g093150.2	sly-miR172b
Solyc01g090460.2	sly-miR172b
Solyc10g006710.2	sly-miR172b
Solyc10g084340.1	sly-miR172b
Solyc11g072600.1	sly-miR172b
Solyc06g075510.2	sly-miR172b
Solyc09g007260.2	sly-miR172b
Solyc03g044300.2	sly-miR172b
Solyc02g064960.2	sly-miR172b
Solyc09g075970.2	sly-miR172b
Solyc01g099980.2	sly-miR1916
Solyc06g065850.2	sly-miR1919a
Solyc02g066910.2	sly-miR1919a
Solyc06g065850.2	sly-miR1919b
Solyc02g066910.2	sly-miR1919b
Solyc06g065850.2	sly-miR1919c-3p
Solyc02g066910.2	sly-miR1919c-3p
Solyc08g067580.1	sly-miR1919c-5p
Solyc08g067560.1	sly-miR1919c-5p
Solyc01g009070.2	sly-miR319a
Solyc07g053410.2	sly-miR319a
Solyc08g048370.2	sly-miR319b
Solyc12g014140.1	sly-miR319b
Solyc10g008780.1	sly-miR319b
Solyc08g048390.1	sly-miR319b
Solyc02g077250.2	sly-miR319b
Solyc07g053410.2	sly-miR319b
Solyc05g012840.1	sly-miR319b
Solyc07g062680.1	sly-miR319b
Solyc07g053410.2	sly-miR319c-3p
Solyc02g077250.2	sly-miR319c-3p
Solyc05g012840.1	sly-miR319c-3p
Solyc01g109080.2	sly-miR319c-5p
Solyc03g113080.2	sly-miR319c-5p
Solyc12g099990.1	sly-miR319c-5p
Solyc04g005390.1	sly-miR390a-5p
Solyc09g061930.2	sly-miR390a-5p
Solyc04g005390.1	sly-miR390b-5p
Solyc05g015520.2	sly-miR394-5p
Solyc03g082430.1	sly-miR396a-5p
Solyc12g096070.1	sly-miR396a-5p
Solyc08g005430.2	sly-miR396a-5p
Solyc08g083230.1	sly-miR396a-5p
Solyc08g075950.1	sly-miR396a-5p
Solyc10g083510.1	sly-miR396a-5p
Solyc08g068020.1	sly-miR396a-5p
Solyc07g041640.2	sly-miR396a-5p
Solyc02g062740.2	sly-miR396b
Solyc01g091540.1	sly-miR396b
Solyc09g011050.2	sly-miR397
Solyc05g012250.1	sly-miR397
Solyc06g082240.2	sly-miR397
Solyc02g062650.2	sly-miR397
Solyc10g076830.1	sly-miR397
Solyc05g043360.1	sly-miR397
Solyc06g076330.2	sly-miR397
Solyc09g010990.2	sly-miR397
Solyc06g076760.1	sly-miR397
Solyc09g011000.2	sly-miR397
Solyc07g049460.2	sly-miR397
Solyc09g014240.2	sly-miR397
Solyc06g048860.1	sly-miR397
Solyc04g009120.1	sly-miR482b
Solyc11g065780.1	sly-miR482b
Solyc04g009070.1	sly-miR482b
Solyc02g036270.2	sly-miR482b
Solyc05g008070.2	sly-miR482b
Solyc11g006630.1	sly-miR482c
Solyc07g049700.1	sly-miR482c
Solyc11g006530.1	sly-miR482c
Solyc01g111470.2	sly-miR482d-5p
Solyc08g076000.2	sly-miR482e-3p
Solyc08g075630.2	sly-miR482e-3p
Solyc07g054650.1	sly-miR5302b-5p
Solyc11g007360.1	sly-miR5303
Solyc04g015710.2	sly-miR5303
Solyc06g005140.2	sly-miR5303
Solyc05g053750.1	sly-miR5303
Solyc08g079800.2	sly-miR5303
Solyc01g094050.1	sly-miR5304
Solyc01g009700.1	sly-miR6022
Solyc03g082780.1	sly-miR6022
Solyc01g009690.1	sly-miR6022
Solyc01g005730.2	sly-miR6022
Solyc01g005870.1	sly-miR6022
Solyc01g006550.2	sly-miR6022
Solyc12g100020.1	sly-miR6022
Solyc01g005760.2	sly-miR6022
Solyc01g005780.1	sly-miR6022
Solyc01g016370.1	sly-miR6022
Solyc01g008410.1	sly-miR6022
Solyc01g005720.2	sly-miR6022
Solyc01g008710.2	sly-miR6023
Solyc01g014930.1	sly-miR6023
Solyc01g009690.1	sly-miR6023
Solyc01g009700.1	sly-miR6023
Solyc01g005780.1	sly-miR6023
Solyc01g008720.1	sly-miR6023
Solyc01g014150.1	sly-miR6023
Solyc01g005870.1	sly-miR6023
Solyc11g070000.1	sly-miR6024
Solyc11g065780.1	sly-miR6024
Solyc11g069020.1	sly-miR6024
Solyc11g006520.1	sly-miR6024
Solyc05g008070.2	sly-miR6024
Solyc12g005970.1	sly-miR6024
Solyc11g071420.1	sly-miR6024
Solyc10g008240.2	sly-miR6024
Solyc10g008230.1	sly-miR6024
Solyc11g020100.1	sly-miR6024
Solyc02g070410.1	sly-miR6024
Solyc10g047640.1	sly-miR6026
Solyc11g069020.1	sly-miR6027-3p
Solyc09g098130.1	sly-miR6027-3p
Solyc06g033850.2	sly-miR9470-3p
Solyc10g080970.1	sly-miR9470-3p
Solyc10g051270.1	sly-miR9470-5p
Solyc08g078680.2	sly-miR9470-5p
Solyc11g040080.1	sly-miR9472-3p
Solyc01g080150.2	sly-miR9472-3p
Solyc03g053100.2	sly-miR9472-5p
Solyc10g007170.1	unconservative_10_21086
Solyc08g066340.1	unconservative_12_38935
Solyc03g031780.2	unconservative_12_38935
Solyc11g020830.1	unconservative_2_6009
Solyc08g068880.1	unconservative_2_6009
Solyc05g055200.2	unconservative_2_6620
Solyc08g008480.2	unconservative_2_6620
Solyc05g007290.1	unconservative_2_6620
Solyc03g031780.2	unconservative_2_6620
Solyc08g066340.1	unconservative_2_6620
Solyc04g076260.1	unconservative_4_19417
Solyc05g055200.2	unconservative_5_30680
Solyc05g007290.1	unconservative_5_30680
Solyc08g008480.2	unconservative_5_30680
Solyc05g010450.1	unconservative_5_30680
Solyc05g010220.1	unconservative_5_31040
Solyc05g010450.1	unconservative_6_2000
Solyc08g008480.2	unconservative_6_2000
Solyc05g007290.1	unconservative_6_2000
Solyc05g055200.2	unconservative_6_2000

## Sheet: miRNA target annotation
#Target	COG_Class	COG_Class_Annotation	GO_Annotation	KEGG_Annotation	KOG_Class	KOG_class_Annotation	Pfam_annotation	Swissprot_annotation	nr_annotation
Solyc08g005690.1	--	--	--	--	--	--	--	--	--
Solyc08g005690.1	--	--	--	--	--	--	--	--	--
Solyc08g066340.1	--	--	--	--	--	--	--	--	--
Solyc08g066340.1	--	--	--	--	--	--	--	--	--
Solyc01g016370.1	[S]	Function unknown	--	--	[R]	General function prediction only	Leucine rich repeat;; Leucine Rich repeats (2 copies);; Leucine Rich Repeat;; Leucine Rich repeat;; Leucine rich repeat;; Leucine rich repeat N-terminal domain	Receptor-like protein 12 (Precursor) GN=RLP12 OS=Arabidopsis thaliana (Mouse-ear cress) PE=2 SV=2	9A [Solanum pimpinellifolium]
Solyc01g016370.1	[S]	Function unknown	--	--	[R]	General function prediction only	Leucine rich repeat;; Leucine Rich repeats (2 copies);; Leucine Rich Repeat;; Leucine Rich repeat;; Leucine rich repeat;; Leucine rich repeat N-terminal domain	Receptor-like protein 12 (Precursor) GN=RLP12 OS=Arabidopsis thaliana (Mouse-ear cress) PE=2 SV=2	9A [Solanum pimpinellifolium]
Solyc01g080150.2	[J]	Translation, ribosomal structure and biogenesis	Molecular Function: ATP binding (GO:0005524);; Biological Process: tRNA processing (GO:0008033);; Molecular Function: transferase activity (GO:0016740);;	K10760|1e-108|vvi:100249482|hypothetical protein LOC100249482	[J]	Translation, ribosomal structure and biogenesis	IPP transferase;; Isopentenyl transferase	Adenylate isopentenyltransferase 5, chloroplastic (Precursor) GN=IPT5 OS=Arabidopsis thaliana (Mouse-ear cress) PE=1 SV=2	adenylate isopentenyltransferase 5, chloroplastic-like [Solanum lycopersicum]
Solyc02g064960.2	--	--	Molecular Function: DNA binding (GO:0003677);; Molecular Function: sequence-specific DNA binding transcription factor activity (GO:0003700);; Cellular Component: nucleus (GO:0005634);; Biological Process: regulation of transcription, DNA-templated (GO:0006355);;	K09284|0.0|vvi:100268051|AP2	--	--	AP2 domain	Floral homeotic protein APETALA 2 GN=AP2 OS=Arabidopsis thaliana (Mouse-ear cress) PE=1 SV=1	AP2 transcription factor SlAP2b isoform X1 [Solanum lycopersicum]
Solyc02g064960.2	--	--	Molecular Function: DNA binding (GO:0003677);; Molecular Function: sequence-specific DNA binding transcription factor activity (GO:0003700);; Cellular Component: nucleus (GO:0005634);; Biological Process: regulation of transcription, DNA-templated (GO:0006355);;	K09284|0.0|vvi:100268051|AP2	--	--	AP2 domain	Floral homeotic protein APETALA 2 GN=AP2 OS=Arabidopsis thaliana (Mouse-ear cress) PE=1 SV=1	AP2 transcription factor SlAP2b isoform X1 [Solanum lycopersicum]
Solyc02g064960.2	--	--	Molecular Function: DNA binding (GO:0003677);; Molecular Function: sequence-specific DNA binding transcription factor activity (GO:0003700);; Cellular Component: nucleus (GO:0005634);; Biological Process: regulation of transcription, DNA-templated (GO:0006355);;	K09284|0.0|vvi:100268051|AP2	--	--	AP2 domain	Floral homeotic protein APETALA 2 GN=AP2 OS=Arabidopsis thaliana (Mouse-ear cress) PE=1 SV=1	AP2 transcription factor SlAP2b isoform X1 [Solanum lycopersicum]
Solyc02g093150.2	--	--	Molecular Function: DNA binding (GO:0003677);; Molecular Function: sequence-specific DNA binding transcription factor activity (GO:0003700);; Cellular Component: nucleus (GO:0005634);; Biological Process: regulation of transcription, DNA-templated (GO:0006355);;	K09284|0.0|vvi:100268051|AP2	--	--	AP2 domain	Floral homeotic protein APETALA 2 GN=AP2 OS=Arabidopsis thaliana (Mouse-ear cress) PE=1 SV=1	AP2 transcription factor SlAP2c [Solanum lycopersicum]
Solyc02g093150.2	--	--	Molecular Function: DNA binding (GO:0003677);; Molecular Function: sequence-specific DNA binding transcription factor activity (GO:0003700);; Cellular Component: nucleus (GO:0005634);; Biological Process: regulation of transcription, DNA-templated (GO:0006355);;	K09284|0.0|vvi:100268051|AP2	--	--	AP2 domain	Floral homeotic protein APETALA 2 GN=AP2 OS=Arabidopsis thaliana (Mouse-ear cress) PE=1 SV=1	AP2 transcription factor SlAP2c [Solanum lycopersicum]
Solyc02g093150.2	--	--	Molecular Function: DNA binding (GO:0003677);; Molecular Function: sequence-specific DNA binding transcription factor activity (GO:0003700);; Cellular Component: nucleus (GO:0005634);; Biological Process: regulation of transcription, DNA-templated (GO:0006355);;	K09284|0.0|vvi:100268051|AP2	--	--	AP2 domain	Floral homeotic protein APETALA 2 GN=AP2 OS=Arabidopsis thaliana (Mouse-ear cress) PE=1 SV=1	AP2 transcription factor SlAP2c [Solanum lycopersicum]
Solyc11g072600.1	--	--	Molecular Function: DNA binding (GO:0003677);; Molecular Function: sequence-specific DNA binding transcription factor activity (GO:0003700);; Cellular Component: nucleus (GO:0005634);; Biological Process: regulation of transcription, DNA-templated (GO:0006355);;	K09284|0.0|vvi:100246815|hypothetical protein LOC100246815	--	--	AP2 domain	Ethylene-responsive transcription factor RAP2-7 GN=T17D12.11 OS=Arabidopsis thaliana (Mouse-ear cress) PE=2 SV=2	AP2 transcription factor SlAP2d isoform X1 [Solanum lycopersicum]
Solyc11g072600.1	--	--	Molecular Function: DNA binding (GO:0003677);; Molecular Function: sequence-specific DNA binding transcription factor activity (GO:0003700);; Cellular Component: nucleus (GO:0005634);; Biological Process: regulation of transcription, DNA-templated (GO:0006355);;	K09284|0.0|vvi:100246815|hypothetical protein LOC100246815	--	--	AP2 domain	Ethylene-responsive transcription factor RAP2-7 GN=T17D12.11 OS=Arabidopsis thaliana (Mouse-ear cress) PE=2 SV=2	AP2 transcription factor SlAP2d isoform X1 [Solanum lycopersicum]
Solyc11g072600.1	--	--	Molecular Function: DNA binding (GO:0003677);; Molecular Function: sequence-specific DNA binding transcription factor activity (GO:0003700);; Cellular Component: nucleus (GO:0005634);; Biological Process: regulation of transcription, DNA-templated (GO:0006355);;	K09284|0.0|vvi:100246815|hypothetical protein LOC100246815	--	--	AP2 domain	Ethylene-responsive transcription factor RAP2-7 GN=T17D12.11 OS=Arabidopsis thaliana (Mouse-ear cress) PE=2 SV=2	AP2 transcription factor SlAP2d isoform X1 [Solanum lycopersicum]
Solyc06g075510.2	--	--	Molecular Function: DNA binding (GO:0003677);; Molecular Function: sequence-specific DNA binding transcription factor activity (GO:0003700);; Cellular Component: nucleus (GO:0005634);; Biological Process: regulation of transcription, DNA-templated (GO:0006355);;	K09284|1e-159|rcu:RCOM_0328910|Protein AINTEGUMENTA, putative (EC:1.3.1.74)	--	--	AP2 domain	Ethylene-responsive transcription factor RAP2-7 GN=T17D12.11 OS=Arabidopsis thaliana (Mouse-ear cress) PE=2 SV=2	AP2 transcription factor SlAP2e [Solanum lycopersicum]
Solyc06g075510.2	--	--	Molecular Function: DNA binding (GO:0003677);; Molecular Function: sequence-specific DNA binding transcription factor activity (GO:0003700);; Cellular Component: nucleus (GO:0005634);; Biological Process: regulation of transcription, DNA-templated (GO:0006355);;	K09284|1e-159|rcu:RCOM_0328910|Protein AINTEGUMENTA, putative (EC:1.3.1.74)	--	--	AP2 domain	Ethylene-responsive transcription factor RAP2-7 GN=T17D12.11 OS=Arabidopsis thaliana (Mouse-ear cress) PE=2 SV=2	AP2 transcription factor SlAP2e [Solanum lycopersicum]
Solyc06g075510.2	--	--	Molecular Function: DNA binding (GO:0003677);; Molecular Function: sequence-specific DNA binding transcription factor activity (GO:0003700);; Cellular Component: nucleus (GO:0005634);; Biological Process: regulation of transcription, DNA-templated (GO:0006355);;	K09284|1e-159|rcu:RCOM_0328910|Protein AINTEGUMENTA, putative (EC:1.3.1.74)	--	--	AP2 domain	Ethylene-responsive transcription factor RAP2-7 GN=T17D12.11 OS=Arabidopsis thaliana (Mouse-ear cress) PE=2 SV=2	AP2 transcription factor SlAP2e [Solanum lycopersicum]
Solyc03g083110.1	--	--	--	K09287|2e-99|vvi:100250084|hypothetical protein LOC100250084	--	--	B3 DNA binding domain;; AP2 domain	AP2/ERF and B3 domain-containing transcription factor At1g51120 GN=At1g51120 OS=Arabidopsis thaliana (Mouse-ear cress) PE=2 SV=1	AP2/ERF and B3 domain-containing transcription factor At1g51120-like [Solanum lycopersicum]
Solyc03g083110.1	--	--	--	K09287|2e-99|vvi:100250084|hypothetical protein LOC100250084	--	--	B3 DNA binding domain;; AP2 domain	AP2/ERF and B3 domain-containing transcription factor At1g51120 GN=At1g51120 OS=Arabidopsis thaliana (Mouse-ear cress) PE=2 SV=1	AP2/ERF and B3 domain-containing transcription factor At1g51120-like [Solanum lycopersicum]
Solyc10g084340.1	--	--	Biological Process: transcription, DNA-templated (GO:0006351);;	--	--	--	AP2 domain	Floral homeotic protein APETALA 2 GN=AP2 OS=Arabidopsis thaliana (Mouse-ear cress) PE=1 SV=1	AP2-like ethylene-responsive transcription factor TOE3 [Solanum lycopersicum]
Solyc10g084340.1	--	--	Biological Process: transcription, DNA-templated (GO:0006351);;	--	--	--	AP2 domain	Floral homeotic protein APETALA 2 GN=AP2 OS=Arabidopsis thaliana (Mouse-ear cress) PE=1 SV=1	AP2-like ethylene-responsive transcription factor TOE3 [Solanum lycopersicum]
Solyc10g084340.1	--	--	Biological Process: transcription, DNA-templated (GO:0006351);;	--	--	--	AP2 domain	Floral homeotic protein APETALA 2 GN=AP2 OS=Arabidopsis thaliana (Mouse-ear cress) PE=1 SV=1	AP2-like ethylene-responsive transcription factor TOE3 [Solanum lycopersicum]
Solyc03g044300.2	--	--	Molecular Function: DNA binding (GO:0003677);; Molecular Function: sequence-specific DNA binding transcription factor activity (GO:0003700);; Cellular Component: nucleus (GO:0005634);; Biological Process: regulation of transcription, DNA-templated (GO:0006355);;	K09284|1e-159|vvi:100268051|AP2	--	--	AP2 domain	Floral homeotic protein APETALA 2 GN=AP2 OS=Arabidopsis thaliana (Mouse-ear cress) PE=1 SV=1	APETALA2-like protein [Solanum lycopersicum]
Solyc03g044300.2	--	--	Molecular Function: DNA binding (GO:0003677);; Molecular Function: sequence-specific DNA binding transcription factor activity (GO:0003700);; Cellular Component: nucleus (GO:0005634);; Biological Process: regulation of transcription, DNA-templated (GO:0006355);;	K09284|1e-159|vvi:100268051|AP2	--	--	AP2 domain	Floral homeotic protein APETALA 2 GN=AP2 OS=Arabidopsis thaliana (Mouse-ear cress) PE=1 SV=1	APETALA2-like protein [Solanum lycopersicum]
Solyc03g044300.2	--	--	Molecular Function: DNA binding (GO:0003677);; Molecular Function: sequence-specific DNA binding transcription factor activity (GO:0003700);; Cellular Component: nucleus (GO:0005634);; Biological Process: regulation of transcription, DNA-templated (GO:0006355);;	K09284|1e-159|vvi:100268051|AP2	--	--	AP2 domain	Floral homeotic protein APETALA 2 GN=AP2 OS=Arabidopsis thaliana (Mouse-ear cress) PE=1 SV=1	APETALA2-like protein [Solanum lycopersicum]
Solyc07g054650.1	--	--	--	--	[O]	Posttranslational modification, protein turnover, chaperones	Xylanase inhibitor N-terminal;; Xylanase inhibitor C-terminal;; Eukaryotic aspartyl protease	Aspartic proteinase CDR1 (Precursor) GN=CDR1 OS=Arabidopsis thaliana (Mouse-ear cress) PE=1 SV=1	aspartic proteinase CDR1-like [Solanum lycopersicum]
Solyc00g171810.2	[C]	Energy production and conversion	Cellular Component: mitochondrial inner membrane (GO:0005743);; Molecular Function: hydrogen ion transmembrane transporter activity (GO:0015078);; Biological Process: ATP synthesis coupled proton transport (GO:0015986);; Cellular Component: proton-transporting ATP synthase complex, coupling factor F(o) (GO:0045263);;	K02126|1e-113|vvi:7498515|atp6	[C]	Energy production and conversion	ATP synthase A chain	ATP synthase subunit a GN=ATP6 OS=Nicotiana tabacum (Common tobacco) PE=3 SV=1	ATP synthase F0 subunit 6 (mitochondrion) [Capsicum annuum]
Solyc11g056450.1	[C]	Energy production and conversion	Cellular Component: mitochondrial inner membrane (GO:0005743);; Molecular Function: hydrogen ion transmembrane transporter activity (GO:0015078);; Biological Process: ATP synthesis coupled proton transport (GO:0015986);; Cellular Component: integral component of membrane (GO:0016021);; Cellular Component: proton-transporting ATP synthase complex, coupling factor F(o) (GO:0045263);;	K02126|1e-140|pop:POPTR_593312|hypothetical protein	[C]	Energy production and conversion	ATP synthase A chain	ATP synthase subunit a GN=ATP6 OS=Nicotiana tabacum (Common tobacco) PE=3 SV=1	ATP synthase subunit a, partial [Solanum lycopersicum]
Solyc10g054000.1	[C]	Energy production and conversion	Cellular Component: mitochondrial inner membrane (GO:0005743);; Molecular Function: hydrogen ion transmembrane transporter activity (GO:0015078);; Biological Process: ATP synthesis coupled proton transport (GO:0015986);; Cellular Component: integral component of membrane (GO:0016021);; Cellular Component: proton-transporting ATP synthase complex, coupling factor F(o) (GO:0045263);;	K02126|1e-39|pop:POPTR_593312|hypothetical protein	[C]	Energy production and conversion	ATP synthase A chain	ATP synthase subunit a GN=ATP6 OS=Nicotiana tabacum (Common tobacco) PE=3 SV=1	ATPase subunit 6, partial (mitochondrion) [Hibbertia cuneiformis]
Solyc11g069500.1	--	--	Molecular Function: DNA binding (GO:0003677);; Molecular Function: sequence-specific DNA binding transcription factor activity (GO:0003700);; Cellular Component: nucleus (GO:0005634);; Biological Process: regulation of transcription, DNA-templated (GO:0006355);; Biological Process: pattern specification process (GO:0007389);; Biological Process: auxin-activated signaling pathway (GO:0009734);; Bi…	--	--	--	Auxin response factor;; B3 DNA binding domain;; AUX/IAA family	Auxin response factor 18 OS=Oryza sativa subsp. japonica (Rice) PE=2 SV=1	auxin response factor 10 isoform X1 [Solanum lycopersicum]
Solyc06g075150.2	--	--	Molecular Function: DNA binding (GO:0003677);; Cellular Component: nucleus (GO:0005634);; Biological Process: regulation of transcription, DNA-templated (GO:0006355);; Biological Process: auxin-activated signaling pathway (GO:0009734);; Molecular Function: protein dimerization activity (GO:0046983);; Biological Process: floral organ development (GO:0048437);; Biological Process: floral whorl deve…	--	--	--	Auxin response factor;; B3 DNA binding domain;; AUX/IAA family	Auxin response factor 18 OS=Oryza sativa subsp. japonica (Rice) PE=2 SV=1	auxin response factor 16 [Solanum lycopersicum]
Solyc11g013470.1	--	--	Molecular Function: DNA binding (GO:0003677);; Molecular Function: sequence-specific DNA binding transcription factor activity (GO:0003700);; Cellular Component: nucleus (GO:0005634);; Biological Process: regulation of transcription, DNA-templated (GO:0006355);; Biological Process: pollen development (GO:0009555);; Biological Process: anatomical structure morphogenesis (GO:0009653);; Biological P…	--	--	--	Cornifin (SPRR) family;; Cornifin (SPRR) family	Auxin response factor 17 GN=ARF17 OS=Arabidopsis thaliana (Mouse-ear cress) PE=2 SV=1	auxin response factor 17 isoform X1 [Solanum lycopersicum]
Solyc10g086130.1	--	--	Molecular Function: DNA binding (GO:0003677);; Cellular Component: nucleus (GO:0005634);; Biological Process: regulation of transcription, DNA-templated (GO:0006355);; Biological Process: response to hormone (GO:0009725);;	--	--	--	Auxin response factor;; B3 DNA binding domain	Auxin response factor 18 OS=Oryza sativa subsp. japonica (Rice) PE=2 SV=1	auxin response factor 18-like [Solanum tuberosum]
Solyc09g007810.2	--	--	--	--	--	--	Auxin response factor;; B3 DNA binding domain;; AUX/IAA family	Auxin response factor 18 OS=Oryza sativa subsp. japonica (Rice) PE=2 SV=1	auxin response factor 18-like isoform X1 [Solanum lycopersicum]
Solyc10g080970.1	[H]	Coenzyme transport and metabolism	Molecular Function: methenyltetrahydrofolate cyclohydrolase activity (GO:0004477);; Molecular Function: methylenetetrahydrofolate dehydrogenase (NADP+) activity (GO:0004488);; Biological Process: folic acid-containing compound biosynthetic process (GO:0009396);; Biological Process: oxidation-reduction process (GO:0055114);;	--	[H]	Coenzyme transport and metabolism	Tetrahydrofolate dehydrogenase/cyclohydrolase, NAD(P)-binding domain;; Tetrahydrofolate dehydrogenase/cyclohydrolase, catalytic domain	Methenyltetrahydrofolate cyclohydrolase GN=F28J15.8 OS=Arabidopsis thaliana (Mouse-ear cress) PE=2 SV=1	bifunctional protein FolD 2 [Solanum lycopersicum]
Solyc08g008190.2	[P]	Inorganic ion transport and metabolism	--	--	[P]	Inorganic ion transport and metabolism	Sodium/hydrogen exchanger family;; Universal stress protein family	Cation/H(+) antiporter 18 GN=CHX18 OS=Arabidopsis thaliana (Mouse-ear cress) PE=2 SV=1	cation/H(+) antiporter 18-like [Solanum lycopersicum]
Solyc07g062680.1	--	--	Biological Process: defense response (GO:0006952);; Biological Process: signal transduction (GO:0007165);; Biological Process: biosynthetic process (GO:0009058);; Biological Process: post-embryonic development (GO:0009791);; Biological Process: cellular component organization (GO:0016043);; Biological Process: regulation of cellular metabolic process (GO:0031323);; Biological Process: cellular ma…	--	--	--	TCP family transcription factor	Transcription factor TCP4 GN=K15M2.17 OS=Arabidopsis thaliana (Mouse-ear cress) PE=2 SV=1	cycloidea [Solanum lycopersicum]
Solyc07g062680.1	--	--	Biological Process: defense response (GO:0006952);; Biological Process: signal transduction (GO:0007165);; Biological Process: biosynthetic process (GO:0009058);; Biological Process: post-embryonic development (GO:0009791);; Biological Process: cellular component organization (GO:0016043);; Biological Process: regulation of cellular metabolic process (GO:0031323);; Biological Process: cellular ma…	--	--	--	TCP family transcription factor	Transcription factor TCP4 GN=K15M2.17 OS=Arabidopsis thaliana (Mouse-ear cress) PE=2 SV=1	cycloidea [Solanum lycopersicum]
Solyc07g062680.1	--	--	Biological Process: defense response (GO:0006952);; Biological Process: signal transduction (GO:0007165);; Biological Process: biosynthetic process (GO:0009058);; Biological Process: post-embryonic development (GO:0009791);; Biological Process: cellular component organization (GO:0016043);; Biological Process: regulation of cellular metabolic process (GO:0031323);; Biological Process: cellular ma…	--	--	--	TCP family transcription factor	Transcription factor TCP4 GN=K15M2.17 OS=Arabidopsis thaliana (Mouse-ear cress) PE=2 SV=1	cycloidea [Solanum lycopersicum]
Solyc06g033850.2	--	--	--	--	--	--	--	Dehydration-responsive element-binding protein 2D GN=F10A5.29 OS=Arabidopsis thaliana (Mouse-ear cress) PE=2 SV=1	dehydration-responsive element-binding protein 2D-like [Nicotiana sylvestris]
Solyc11g071420.1	--	--	Biological Process: defense response (GO:0006952);; Molecular Function: kinase activity (GO:0016301);; Biological Process: phosphorylation (GO:0016310);; Molecular Function: ADP binding (GO:0043531);;	--	[T]	Signal transduction mechanisms	NB-ARC domain;; Leucine Rich repeats (2 copies);; Leucine rich repeat	Putative disease resistance RPP13-like protein 1 GN=RPPL1 OS=Arabidopsis thaliana (Mouse-ear cress) PE=3 SV=1	disease resistance protein, partial [Solanum habrochaites]
Solyc02g062740.2	--	--	Molecular Function: DNA binding (GO:0003677);; Molecular Function: DNA (cytosine-5-)-methyltransferase activity (GO:0003886);; Biological Process: C-5 methylation of cytosine (GO:0090116);;	--	--	--	C-5 cytosine-specific DNA methylase	DNA (cytosine-5)-methyltransferase DRM2 GN=T15N1.110/T15N1.120 OS=Arabidopsis thaliana (Mouse-ear cress) PE=1 SV=1	DNA cytosine 5-methyltransferase-like [Solanum lycopersicum]
Solyc09g097880.2	[L]	Replication, recombination and repair	--	K03165|0.0|vvi:100260076|hypothetical protein LOC100260076	[L]	Replication, recombination and repair	DNA topoisomerase;; Toprim domain	DNA topoisomerase 3-beta GN=At2g32000 OS=Arabidopsis thaliana (Mouse-ear cress) PE=2 SV=1	DNA topoisomerase 3-beta isoform X1 [Solanum lycopersicum]
Solyc10g005130.2	[L]	Replication, recombination and repair	Molecular Function: RNA binding (GO:0003723);; Molecular Function: ribonuclease III activity (GO:0004525);; Molecular Function: ATP binding (GO:0005524);; Biological Process: RNA processing (GO:0006396);; Molecular Function: ATP-dependent helicase activity (GO:0008026);;	K11592|0.0|vvi:100264308|hypothetical protein LOC100264308	[A]	RNA processing and modification	Ribonuclease III domain;; PAZ domain;; Dicer dimerisation domain;; Ribonuclease-III-like;; Double-stranded RNA binding motif;; double strand RNA binding domain from DEAD END PROTEIN 1;; Helicase conserved C-terminal domain;; DEAD/DEAH box helicase;; Type III restriction enzyme, res subunit;; SNF2 family N-terminal domain	Endoribonuclease Dicer homolog 1 GN=T25K16.4 OS=Arabidopsis thaliana (Mouse-ear cress) PE=1 SV=2	endoribonuclease Dicer homolog 1 [Solanum lycopersicum]
Solyc04g049800.2	--	--	--	K09284|1e-124|vvi:100246815|hypothetical protein LOC100246815	--	--	AP2 domain	Ethylene-responsive transcription factor RAP2-7 GN=T17D12.11 OS=Arabidopsis thaliana (Mouse-ear cress) PE=2 SV=2	ethylene-responsive transcription factor RAP2-7-like [Solanum lycopersicum]
Solyc04g049800.2	--	--	--	K09284|1e-124|vvi:100246815|hypothetical protein LOC100246815	--	--	AP2 domain	Ethylene-responsive transcription factor RAP2-7 GN=T17D12.11 OS=Arabidopsis thaliana (Mouse-ear cress) PE=2 SV=2	ethylene-responsive transcription factor RAP2-7-like [Solanum lycopersicum]
Solyc04g049800.2	--	--	--	K09284|1e-124|vvi:100246815|hypothetical protein LOC100246815	--	--	AP2 domain	Ethylene-responsive transcription factor RAP2-7 GN=T17D12.11 OS=Arabidopsis thaliana (Mouse-ear cress) PE=2 SV=2	ethylene-responsive transcription factor RAP2-7-like [Solanum lycopersicum]
Solyc09g007260.2	--	--	Molecular Function: DNA binding (GO:0003677);; Molecular Function: sequence-specific DNA binding transcription factor activity (GO:0003700);; Cellular Component: nucleus (GO:0005634);; Biological Process: regulation of transcription, DNA-templated (GO:0006355);;	K09284|1e-150|vvi:100246815|hypothetical protein LOC100246815	--	--	AP2 domain	Ethylene-responsive transcription factor RAP2-7 GN=T17D12.11 OS=Arabidopsis thaliana (Mouse-ear cress) PE=2 SV=2	ethylene-responsive transcription factor RAP2-7-like isoform X2 [Solanum lycopersicum]
Solyc09g007260.2	--	--	Molecular Function: DNA binding (GO:0003677);; Molecular Function: sequence-specific DNA binding transcription factor activity (GO:0003700);; Cellular Component: nucleus (GO:0005634);; Biological Process: regulation of transcription, DNA-templated (GO:0006355);;	K09284|1e-150|vvi:100246815|hypothetical protein LOC100246815	--	--	AP2 domain	Ethylene-responsive transcription factor RAP2-7 GN=T17D12.11 OS=Arabidopsis thaliana (Mouse-ear cress) PE=2 SV=2	ethylene-responsive transcription factor RAP2-7-like isoform X2 [Solanum lycopersicum]
Solyc09g007260.2	--	--	Molecular Function: DNA binding (GO:0003677);; Molecular Function: sequence-specific DNA binding transcription factor activity (GO:0003700);; Cellular Component: nucleus (GO:0005634);; Biological Process: regulation of transcription, DNA-templated (GO:0006355);;	K09284|1e-150|vvi:100246815|hypothetical protein LOC100246815	--	--	AP2 domain	Ethylene-responsive transcription factor RAP2-7 GN=T17D12.11 OS=Arabidopsis thaliana (Mouse-ear cress) PE=2 SV=2	ethylene-responsive transcription factor RAP2-7-like isoform X2 [Solanum lycopersicum]
Solyc03g043610.1	[C]	Energy production and conversion	Cellular Component: mitochondrial inner membrane (GO:0005743);; Molecular Function: hydrogen ion transmembrane transporter activity (GO:0015078);; Biological Process: ATP synthesis coupled proton transport (GO:0015986);; Cellular Component: integral component of membrane (GO:0016021);; Cellular Component: proton-transporting ATP synthase complex, coupling factor F(o) (GO:0045263);;	K02126|3e-72|vvi:7498515|atp6	[C]	Energy production and conversion	ATP synthase A chain	ATP synthase subunit a GN=ATP6 OS=Nicotiana tabacum (Common tobacco) PE=3 SV=1	F0-ATPase subunit 6 [Capsicum annuum]
Solyc05g015520.2	--	--	--	--	--	--	F-box domain;; Kelch motif	F-box only protein 6 GN=FBX6 OS=Arabidopsis thaliana (Mouse-ear cress) PE=2 SV=1	F-box only protein 6 [Solanum lycopersicum]
Solyc05g010220.1	--	--	--	--	--	--	F-box-like;; F-box associated;; F-box domain;; F-box associated domain	F-box protein At3g07870 GN=At3g07870 OS=Arabidopsis thaliana (Mouse-ear cress) PE=2 SV=1	F-box protein At3g07870-like [Solanum lycopersicum]
Solyc06g065850.2	--	--	Cellular Component: vacuole (GO:0005773);; Cellular Component: plasma membrane (GO:0005886);;	--	[UZ]	--	SPFH domain / Band 7 family	Flotillin-like protein 3 GN=FLOT3 OS=Medicago truncatula (Barrel medic) PE=2 SV=1	flotillin-like protein 4 [Solanum lycopersicum]
Solyc06g065850.2	--	--	Cellular Component: vacuole (GO:0005773);; Cellular Component: plasma membrane (GO:0005886);;	--	[UZ]	--	SPFH domain / Band 7 family	Flotillin-like protein 3 GN=FLOT3 OS=Medicago truncatula (Barrel medic) PE=2 SV=1	flotillin-like protein 4 [Solanum lycopersicum]
Solyc06g065850.2	--	--	Cellular Component: vacuole (GO:0005773);; Cellular Component: plasma membrane (GO:0005886);;	--	[UZ]	--	SPFH domain / Band 7 family	Flotillin-like protein 3 GN=FLOT3 OS=Medicago truncatula (Barrel medic) PE=2 SV=1	flotillin-like protein 4 [Solanum lycopersicum]
Solyc01g009070.2	[KAD]	--	Molecular Function: DNA binding (GO:0003677);; Molecular Function: chromatin binding (GO:0003682);;	K09422|1e-126|pop:POPTR_768327|MYB157	[K]	Transcription	Myb-like DNA-binding domain;; Myb-like DNA-binding domain	Transcription factor GAMYB GN=GAM1 OS=Oryza sativa subsp. indica (Rice) PE=2 SV=1	GAMyb-like1 isoform X1 [Solanum lycopersicum]
Solyc01g009070.2	[KAD]	--	Molecular Function: DNA binding (GO:0003677);; Molecular Function: chromatin binding (GO:0003682);;	K09422|1e-126|pop:POPTR_768327|MYB157	[K]	Transcription	Myb-like DNA-binding domain;; Myb-like DNA-binding domain	Transcription factor GAMYB GN=GAM1 OS=Oryza sativa subsp. indica (Rice) PE=2 SV=1	GAMyb-like1 isoform X1 [Solanum lycopersicum]
Solyc06g073640.2	[KAD]	--	Molecular Function: DNA binding (GO:0003677);; Molecular Function: chromatin binding (GO:0003682);;	K09422|1e-154|vvi:100248959|hypothetical protein LOC100248959	[K]	Transcription	Myb-like DNA-binding domain;; Myb-like DNA-binding domain	Transcription factor GAMYB GN=GAM1 OS=Oryza sativa subsp. indica (Rice) PE=2 SV=1	GAMYB-like2 isoform X1 [Solanum lycopersicum]
Solyc05g045670.2	--	--	Molecular Function: transporter activity (GO:0005215);; Biological Process: transport (GO:0006810);; Cellular Component: integral component of membrane (GO:0016021);;	--	[GE]	--	Triose-phosphate Transporter family;; EamA-like transporter family;; UAA transporter family	Glucose-6-phosphate/phosphate translocator 2, chloroplastic (Precursor) GN=GPT2 OS=Arabidopsis thaliana (Mouse-ear cress) PE=2 SV=2	glucose-6-phosphate/phosphate translocator 2, chloroplastic [Solanum lycopersicum]
Solyc05g013380.2	[E]	Amino acid transport and metabolism	Molecular Function: catalytic activity (GO:0003824);; Biological Process: biosynthetic process (GO:0009058);; Molecular Function: pyridoxal phosphate binding (GO:0030170);;	K00814|0.0|pop:POPTR_565169|alanine transaminase (EC:2.6.1.2)	[E]	Amino acid transport and metabolism	Aminotransferase class I and II	Glutamate--glyoxylate aminotransferase 2 OS=Arabidopsis thaliana (Mouse-ear cress) PE=1 SV=1	glutamate--glyoxylate aminotransferase 2 [Solanum lycopersicum]
Solyc07g041640.2	--	--	--	--	--	--	WRC;; QLQ	Growth-regulating factor 5 GN=GRF5 OS=Arabidopsis thaliana (Mouse-ear cress) PE=1 SV=1	growth-regulating factor 1-like [Solanum lycopersicum]
Solyc10g083510.1	--	--	--	--	--	--	WRC;; QLQ	Growth-regulating factor 4 GN=GRF4 OS=Arabidopsis thaliana (Mouse-ear cress) PE=2 SV=1	growth-regulating factor 3 [Solanum lycopersicum]
Solyc03g082430.1	--	--	--	--	--	--	WRC;; QLQ	Growth-regulating factor 7 GN=GRF7 OS=Arabidopsis thaliana (Mouse-ear cress) PE=2 SV=1	growth-regulating factor 3-like [Solanum lycopersicum]
Solyc08g075950.1	--	--	--	--	--	--	WRC;; QLQ	Growth-regulating factor 3 OS=Oryza sativa subsp. japonica (Rice) PE=3 SV=2	growth-regulating factor 4-like [Solanum lycopersicum]
Solyc08g005430.2	--	--	--	--	--	--	WRC;; QLQ	Growth-regulating factor 4 OS=Oryza sativa subsp. japonica (Rice) PE=2 SV=1	growth-regulating factor 4-like isoform X1 [Solanum lycopersicum]
Solyc12g096070.1	--	--	--	--	--	--	WRC;; QLQ	Growth-regulating factor 5 GN=OSJNBa0019F11.24 OS=Oryza sativa subsp. japonica (Rice) PE=2 SV=1	growth-regulating factor 4-like isoform X2 [Solanum lycopersicum]
Solyc08g083230.1	--	--	--	--	--	--	WRC;; QLQ	Growth-regulating factor 8 GN=GRF8 OS=Arabidopsis thaliana (Mouse-ear cress) PE=2 SV=1	growth-regulating factor 8-like [Solanum lycopersicum]
Solyc01g091540.1	--	--	--	--	--	--	WRC;; QLQ	Growth-regulating factor 12 OS=Oryza sativa subsp. japonica (Rice) PE=2 SV=1	growth-regulating factor 9 [Solanum lycopersicum]
Solyc08g079800.2	--	--	Biological Process: transcription, DNA-templated (GO:0006351);;	--	--	--	WRC;; QLQ	Growth-regulating factor 12 OS=Oryza sativa subsp. japonica (Rice) PE=2 SV=1	growth-regulating factor 9-like [Solanum lycopersicum]
Solyc08g079800.2	--	--	Biological Process: transcription, DNA-templated (GO:0006351);;	--	--	--	WRC;; QLQ	Growth-regulating factor 12 OS=Oryza sativa subsp. japonica (Rice) PE=2 SV=1	growth-regulating factor 9-like [Solanum lycopersicum]
Solyc07g063770.2	[RTKL]	--	--	--	--	--	Protein tyrosine kinase;; Protein kinase domain;; D-mannose binding lectin;; S-locus glycoprotein family;; PAN-like domain;; Domain of unknown function (DUF3403)	G-type lectin S-receptor-like serine/threonine-protein kinase At4g27290 (Precursor) GN=At4g27290 OS=Arabidopsis thaliana (Mouse-ear cress) PE=3 SV=4	G-type lectin S-receptor-like serine/threonine-protein kinase At4g27290 [Solanum lycopersicum]
Solyc07g063770.2	[RTKL]	--	--	--	--	--	Protein tyrosine kinase;; Protein kinase domain;; D-mannose binding lectin;; S-locus glycoprotein family;; PAN-like domain;; Domain of unknown function (DUF3403)	G-type lectin S-receptor-like serine/threonine-protein kinase At4g27290 (Precursor) GN=At4g27290 OS=Arabidopsis thaliana (Mouse-ear cress) PE=3 SV=4	G-type lectin S-receptor-like serine/threonine-protein kinase At4g27290 [Solanum lycopersicum]
Solyc08g007100.2	[R]	General function prediction only	Cellular Component: plasma membrane (GO:0005886);; Biological Process: metabolic process (GO:0008152);; Molecular Function: hydrolase activity (GO:0016787);;	--	[R]	General function prediction only	Haloacid dehalogenase-like hydrolase;; haloacid dehalogenase-like hydrolase;; HAD-hyrolase-like	Haloacid dehalogenase-like hydrolase domain-containing protein Sgpp GN=SGPP OS=Arabidopsis thaliana (Mouse-ear cress) PE=1 SV=2	haloacid dehalogenase-like hydrolase domain-containing protein Sgpp isoform X1 [Solanum lycopersicum]
Solyc01g014130.1	--	--	--	--	[R]	General function prediction only	Leucine Rich repeats (2 copies);; Leucine Rich Repeat;; Leucine rich repeat;; Leucine Rich repeat	Phytosulfokine receptor 1 (Precursor) GN=PSKR OS=Daucus carota (Wild carrot) PE=1 SV=1	Hcr9-OR2A [Solanum pimpinellifolium]
Solyc01g008410.1	[S]	Function unknown	--	--	[R]	General function prediction only	Leucine rich repeat;; Leucine Rich repeats (2 copies);; Leucine Rich Repeat;; Leucine Rich repeat;; Leucine rich repeat;; Leucine rich repeat N-terminal domain	Receptor-like protein 12 (Precursor) GN=RLP12 OS=Arabidopsis thaliana (Mouse-ear cress) PE=2 SV=2	Hcr9-OR2C [Solanum pimpinellifolium]
Solyc01g008410.1	[S]	Function unknown	--	--	[R]	General function prediction only	Leucine rich repeat;; Leucine Rich repeats (2 copies);; Leucine Rich Repeat;; Leucine Rich repeat;; Leucine rich repeat;; Leucine rich repeat N-terminal domain	Receptor-like protein 12 (Precursor) GN=RLP12 OS=Arabidopsis thaliana (Mouse-ear cress) PE=2 SV=2	Hcr9-OR2C [Solanum pimpinellifolium]
Solyc01g008410.1	[S]	Function unknown	--	--	[R]	General function prediction only	Leucine rich repeat;; Leucine Rich repeats (2 copies);; Leucine Rich Repeat;; Leucine Rich repeat;; Leucine rich repeat;; Leucine rich repeat N-terminal domain	Receptor-like protein 12 (Precursor) GN=RLP12 OS=Arabidopsis thaliana (Mouse-ear cress) PE=2 SV=2	Hcr9-OR2C [Solanum pimpinellifolium]
Solyc01g014930.1	--	--	--	--	[R]	General function prediction only	Leucine rich repeat;; Leucine Rich repeats (2 copies);; Leucine rich repeat N-terminal domain;; Leucine Rich Repeat	Receptor-like protein 12 (Precursor) GN=RLP12 OS=Arabidopsis thaliana (Mouse-ear cress) PE=2 SV=2	Hcr9-OR2C [Solanum pimpinellifolium]
Solyc01g090460.2	[K]	Transcription	Molecular Function: transcription regulatory region sequence-specific DNA binding (GO:0000976);; Molecular Function: sequence-specific DNA binding transcription factor activity (GO:0003700);; Cellular Component: nucleus (GO:0005634);; Biological Process: cell proliferation (GO:0008283);; Biological Process: response to auxin (GO:0009733);; Biological Process: unidimensional cell growth (GO:000982…	--	[K]	Transcription	HD-ZIP protein N terminus;; Homeobox associated leucine zipper;; Homeobox domain	Homeobox-leucine zipper protein HAT3 GN=HAT3 OS=Arabidopsis thaliana (Mouse-ear cress) PE=2 SV=2	HD-ZIP protein [Solanum lycopersicum]
Solyc01g090460.2	[K]	Transcription	Molecular Function: transcription regulatory region sequence-specific DNA binding (GO:0000976);; Molecular Function: sequence-specific DNA binding transcription factor activity (GO:0003700);; Cellular Component: nucleus (GO:0005634);; Biological Process: cell proliferation (GO:0008283);; Biological Process: response to auxin (GO:0009733);; Biological Process: unidimensional cell growth (GO:000982…	--	[K]	Transcription	HD-ZIP protein N terminus;; Homeobox associated leucine zipper;; Homeobox domain	Homeobox-leucine zipper protein HAT3 GN=HAT3 OS=Arabidopsis thaliana (Mouse-ear cress) PE=2 SV=2	HD-ZIP protein [Solanum lycopersicum]
Solyc04g009120.1	--	--	--	--	[T]	Signal transduction mechanisms	NB-ARC domain	Disease resistance protein RPP13 GN=RPP13 OS=Arabidopsis thaliana (Mouse-ear cress) PE=2 SV=2	HJTR2GH1 protein [Solanum hjertingii]
Solyc02g069830.2	--	--	Molecular Function: sequence-specific DNA binding transcription factor activity (GO:0003700);; Cellular Component: nucleus (GO:0005634);; Biological Process: regulation of transcription, DNA-templated (GO:0006355);; Biological Process: determination of bilateral symmetry (GO:0009855);; Biological Process: embryonic pattern specification (GO:0009880);; Biological Process: polarity specification of…	--	--	--	MEKHLA domain;; START domain;; Homeobox domain;; bZIP transcription factor	Homeobox-leucine zipper protein ATHB-14 GN=T29F13.8 OS=Arabidopsis thaliana (Mouse-ear cress) PE=1 SV=1	homeobox-leucine zipper protein ATHB-14 isoform X2 [Solanum lycopersicum]
Solyc02g069830.2	--	--	Molecular Function: sequence-specific DNA binding transcription factor activity (GO:0003700);; Cellular Component: nucleus (GO:0005634);; Biological Process: regulation of transcription, DNA-templated (GO:0006355);; Biological Process: determination of bilateral symmetry (GO:0009855);; Biological Process: embryonic pattern specification (GO:0009880);; Biological Process: polarity specification of…	--	--	--	MEKHLA domain;; START domain;; Homeobox domain;; bZIP transcription factor	Homeobox-leucine zipper protein ATHB-14 GN=T29F13.8 OS=Arabidopsis thaliana (Mouse-ear cress) PE=1 SV=1	homeobox-leucine zipper protein ATHB-14 isoform X2 [Solanum lycopersicum]
Solyc02g069830.2	--	--	Molecular Function: sequence-specific DNA binding transcription factor activity (GO:0003700);; Cellular Component: nucleus (GO:0005634);; Biological Process: regulation of transcription, DNA-templated (GO:0006355);; Biological Process: determination of bilateral symmetry (GO:0009855);; Biological Process: embryonic pattern specification (GO:0009880);; Biological Process: polarity specification of…	--	--	--	MEKHLA domain;; START domain;; Homeobox domain;; bZIP transcription factor	Homeobox-leucine zipper protein ATHB-14 GN=T29F13.8 OS=Arabidopsis thaliana (Mouse-ear cress) PE=1 SV=1	homeobox-leucine zipper protein ATHB-14 isoform X2 [Solanum lycopersicum]
Solyc02g024070.2	--	--	Molecular Function: sequence-specific DNA binding transcription factor activity (GO:0003700);; Cellular Component: nucleus (GO:0005634);; Biological Process: regulation of transcription, DNA-templated (GO:0006355);; Molecular Function: sequence-specific DNA binding (GO:0043565);;	--	--	--	MEKHLA domain;; START domain;; Homeobox domain	Homeobox-leucine zipper protein HOX32 GN=B1394A07.10 OS=Oryza sativa subsp. japonica (Rice) PE=2 SV=1	homeobox-leucine zipper protein ATHB-14-like [Solanum lycopersicum]
Solyc02g024070.2	--	--	Molecular Function: sequence-specific DNA binding transcription factor activity (GO:0003700);; Cellular Component: nucleus (GO:0005634);; Biological Process: regulation of transcription, DNA-templated (GO:0006355);; Molecular Function: sequence-specific DNA binding (GO:0043565);;	--	--	--	MEKHLA domain;; START domain;; Homeobox domain	Homeobox-leucine zipper protein HOX32 GN=B1394A07.10 OS=Oryza sativa subsp. japonica (Rice) PE=2 SV=1	homeobox-leucine zipper protein ATHB-14-like [Solanum lycopersicum]
Solyc02g024070.2	--	--	Molecular Function: sequence-specific DNA binding transcription factor activity (GO:0003700);; Cellular Component: nucleus (GO:0005634);; Biological Process: regulation of transcription, DNA-templated (GO:0006355);; Molecular Function: sequence-specific DNA binding (GO:0043565);;	--	--	--	MEKHLA domain;; START domain;; Homeobox domain	Homeobox-leucine zipper protein HOX32 GN=B1394A07.10 OS=Oryza sativa subsp. japonica (Rice) PE=2 SV=1	homeobox-leucine zipper protein ATHB-14-like [Solanum lycopersicum]
Solyc03g120910.2	--	--	Molecular Function: sequence-specific DNA binding transcription factor activity (GO:0003700);; Cellular Component: nucleus (GO:0005634);; Biological Process: regulation of transcription, DNA-templated (GO:0006355);; Biological Process: leaf morphogenesis (GO:0009965);; Biological Process: meristem initiation (GO:0010014);; Biological Process: regulation of meristem growth (GO:0010075);; Biologica…	--	--	--	MEKHLA domain;; START domain;; Homeobox domain	Homeobox-leucine zipper protein ATHB-15 OS=Arabidopsis thaliana (Mouse-ear cress) PE=1 SV=1	homeobox-leucine zipper protein ATHB-15 [Solanum lycopersicum]
Solyc12g044410.1	--	--	Molecular Function: sequence-specific DNA binding transcription factor activity (GO:0003700);; Cellular Component: nucleus (GO:0005634);; Biological Process: regulation of transcription, DNA-templated (GO:0006355);; Biological Process: leaf morphogenesis (GO:0009965);; Biological Process: meristem initiation (GO:0010014);; Biological Process: regulation of meristem growth (GO:0010075);; Biologica…	--	--	--	MEKHLA domain;; START domain;; Homeobox domain	Homeobox-leucine zipper protein ATHB-15 OS=Arabidopsis thaliana (Mouse-ear cress) PE=1 SV=1	homeobox-leucine zipper protein ATHB-15 [Solanum lycopersicum]
Solyc03g120910.2	--	--	Molecular Function: sequence-specific DNA binding transcription factor activity (GO:0003700);; Cellular Component: nucleus (GO:0005634);; Biological Process: regulation of transcription, DNA-templated (GO:0006355);; Biological Process: leaf morphogenesis (GO:0009965);; Biological Process: meristem initiation (GO:0010014);; Biological Process: regulation of meristem growth (GO:0010075);; Biologica…	--	--	--	MEKHLA domain;; START domain;; Homeobox domain	Homeobox-leucine zipper protein ATHB-15 OS=Arabidopsis thaliana (Mouse-ear cress) PE=1 SV=1	homeobox-leucine zipper protein ATHB-15 [Solanum lycopersicum]
Solyc12g044410.1	--	--	Molecular Function: sequence-specific DNA binding transcription factor activity (GO:0003700);; Cellular Component: nucleus (GO:0005634);; Biological Process: regulation of transcription, DNA-templated (GO:0006355);; Biological Process: leaf morphogenesis (GO:0009965);; Biological Process: meristem initiation (GO:0010014);; Biological Process: regulation of meristem growth (GO:0010075);; Biologica…	--	--	--	MEKHLA domain;; START domain;; Homeobox domain	Homeobox-leucine zipper protein ATHB-15 OS=Arabidopsis thaliana (Mouse-ear cress) PE=1 SV=1	homeobox-leucine zipper protein ATHB-15 [Solanum lycopersicum]
Solyc03g120910.2	--	--	Molecular Function: sequence-specific DNA binding transcription factor activity (GO:0003700);; Cellular Component: nucleus (GO:0005634);; Biological Process: regulation of transcription, DNA-templated (GO:0006355);; Biological Process: leaf morphogenesis (GO:0009965);; Biological Process: meristem initiation (GO:0010014);; Biological Process: regulation of meristem growth (GO:0010075);; Biologica…	--	--	--	MEKHLA domain;; START domain;; Homeobox domain	Homeobox-leucine zipper protein ATHB-15 OS=Arabidopsis thaliana (Mouse-ear cress) PE=1 SV=1	homeobox-leucine zipper protein ATHB-15 [Solanum lycopersicum]
Solyc12g044410.1	--	--	Molecular Function: sequence-specific DNA binding transcription factor activity (GO:0003700);; Cellular Component: nucleus (GO:0005634);; Biological Process: regulation of transcription, DNA-templated (GO:0006355);; Biological Process: leaf morphogenesis (GO:0009965);; Biological Process: meristem initiation (GO:0010014);; Biological Process: regulation of meristem growth (GO:0010075);; Biologica…	--	--	--	MEKHLA domain;; START domain;; Homeobox domain	Homeobox-leucine zipper protein ATHB-15 OS=Arabidopsis thaliana (Mouse-ear cress) PE=1 SV=1	homeobox-leucine zipper protein ATHB-15 [Solanum lycopersicum]
Solyc08g066500.2	--	--	Molecular Function: sequence-specific DNA binding transcription factor activity (GO:0003700);; Cellular Component: nucleus (GO:0005634);; Biological Process: regulation of transcription, DNA-templated (GO:0006355);; Biological Process: positive regulation of cell proliferation (GO:0008284);; Biological Process: response to auxin (GO:0009733);; Biological Process: procambium histogenesis (GO:00100…	--	--	--	MEKHLA domain;; START domain;; Homeobox domain	Homeobox-leucine zipper protein ATHB-15 OS=Arabidopsis thaliana (Mouse-ear cress) PE=1 SV=1	homeobox-leucine zipper protein ATHB-15 isoform X2 [Solanum lycopersicum]
Solyc08g066500.2	--	--	Molecular Function: sequence-specific DNA binding transcription factor activity (GO:0003700);; Cellular Component: nucleus (GO:0005634);; Biological Process: regulation of transcription, DNA-templated (GO:0006355);; Biological Process: positive regulation of cell proliferation (GO:0008284);; Biological Process: response to auxin (GO:0009733);; Biological Process: procambium histogenesis (GO:00100…	--	--	--	MEKHLA domain;; START domain;; Homeobox domain	Homeobox-leucine zipper protein ATHB-15 OS=Arabidopsis thaliana (Mouse-ear cress) PE=1 SV=1	homeobox-leucine zipper protein ATHB-15 isoform X2 [Solanum lycopersicum]
Solyc08g066500.2	--	--	Molecular Function: sequence-specific DNA binding transcription factor activity (GO:0003700);; Cellular Component: nucleus (GO:0005634);; Biological Process: regulation of transcription, DNA-templated (GO:0006355);; Biological Process: positive regulation of cell proliferation (GO:0008284);; Biological Process: response to auxin (GO:0009733);; Biological Process: procambium histogenesis (GO:00100…	--	--	--	MEKHLA domain;; START domain;; Homeobox domain	Homeobox-leucine zipper protein ATHB-15 OS=Arabidopsis thaliana (Mouse-ear cress) PE=1 SV=1	homeobox-leucine zipper protein ATHB-15 isoform X2 [Solanum lycopersicum]
Solyc11g069470.1	--	--	Molecular Function: sequence-specific DNA binding transcription factor activity (GO:0003700);; Cellular Component: nucleus (GO:0005634);; Biological Process: regulation of transcription, DNA-templated (GO:0006355);; Biological Process: cell adhesion (GO:0007155);; Molecular Function: lipid binding (GO:0008289);; Biological Process: determination of bilateral symmetry (GO:0009855);; Biological Pro…	--	--	--	MEKHLA domain;; START domain;; Homeobox domain	Homeobox-leucine zipper protein REVOLUTA GN=MUP24.16 OS=Arabidopsis thaliana (Mouse-ear cress) PE=1 SV=2	homeobox-leucine zipper protein REVOLUTA [Solanum lycopersicum]
Solyc11g069470.1	--	--	Molecular Function: sequence-specific DNA binding transcription factor activity (GO:0003700);; Cellular Component: nucleus (GO:0005634);; Biological Process: regulation of transcription, DNA-templated (GO:0006355);; Biological Process: cell adhesion (GO:0007155);; Molecular Function: lipid binding (GO:0008289);; Biological Process: determination of bilateral symmetry (GO:0009855);; Biological Pro…	--	--	--	MEKHLA domain;; START domain;; Homeobox domain	Homeobox-leucine zipper protein REVOLUTA GN=MUP24.16 OS=Arabidopsis thaliana (Mouse-ear cress) PE=1 SV=2	homeobox-leucine zipper protein REVOLUTA [Solanum lycopersicum]
Solyc11g069470.1	--	--	Molecular Function: sequence-specific DNA binding transcription factor activity (GO:0003700);; Cellular Component: nucleus (GO:0005634);; Biological Process: regulation of transcription, DNA-templated (GO:0006355);; Biological Process: cell adhesion (GO:0007155);; Molecular Function: lipid binding (GO:0008289);; Biological Process: determination of bilateral symmetry (GO:0009855);; Biological Pro…	--	--	--	MEKHLA domain;; START domain;; Homeobox domain	Homeobox-leucine zipper protein REVOLUTA GN=MUP24.16 OS=Arabidopsis thaliana (Mouse-ear cress) PE=1 SV=2	homeobox-leucine zipper protein REVOLUTA [Solanum lycopersicum]
Solyc10g047640.1	--	--	Molecular Function: sequence-specific DNA binding transcription factor activity (GO:0003700);; Biological Process: regulation of transcription, DNA-templated (GO:0006355);; Molecular Function: zinc ion binding (GO:0008270);; Molecular Function: sequence-specific DNA binding (GO:0043565);;	--	[K]	Transcription	CCT motif;; GATA zinc finger;; tify domain;; Divergent CCT motif	GATA transcription factor 24 GN=MXL8.2 OS=Arabidopsis thaliana (Mouse-ear cress) PE=2 SV=2	Hop-interacting protein THI008 [Solanum lycopersicum]
Solyc11g040080.1	--	--	Molecular Function: ATP binding (GO:0005524);; Cellular Component: chloroplast stroma (GO:0009570);; Cellular Component: chromoplast stroma (GO:0009575);; Molecular Function: nucleoside-triphosphatase activity (GO:0017111);;	--	--	--	--	Protein Ycf2 GN=ycf2-B OS=Solanum lycopersicum (Tomato) PE=2 SV=2	hypothetical protein (mitochondrion) [Capsicum annuum]
Solyc09g091110.2	--	--	--	--	--	--	--	--	hypothetical protein EUGRSUZ_J02069 [Eucalyptus grandis]
Solyc01g060320.1	--	--	--	--	--	--	--	--	hypothetical protein EUGRSUZ_J02069 [Eucalyptus grandis]
Solyc00g031050.1	[GEPR]	--	--	--	[R]	General function prediction only	Major Facilitator Superfamily;; Sugar (and other) transporter	Organic cation/carnitine transporter 7 GN=MGH6.16 OS=Arabidopsis thaliana (Mouse-ear cress) PE=2 SV=1	hypothetical protein H257_13859 [Aphanomyces astaci]
Solyc01g060290.1	--	--	--	--	--	--	--	--	hypothetical protein JCGZ_04064 [Jatropha curcas]
Solyc10g051370.1	[S]	Function unknown	Biological Process: metabolic process (GO:0008152);; Molecular Function: transferase activity, transferring phosphorus-containing groups (GO:0016772);;	--	--	--	Leucine Rich repeats (2 copies);; Leucine rich repeat;; Leucine Rich Repeat;; Leucine rich repeat;; Leucine Rich repeat	Probable LRR receptor-like serine/threonine-protein kinase At2g16250 (Precursor) GN=At2g16250 OS=Arabidopsis thaliana (Mouse-ear cress) PE=2 SV=1	hypothetical protein PHAVU_009G023800g [Phaseolus vulgaris]
Solyc03g053100.2	--	--	Molecular Function: microtubule motor activity (GO:0003777);; Molecular Function: ATP binding (GO:0005524);; Cellular Component: kinesin complex (GO:0005871);; Cellular Component: microtubule (GO:0005874);; Biological Process: microtubule-based movement (GO:0007018);; Molecular Function: microtubule binding (GO:0008017);;	--	[Z]	Cytoskeleton	zinc-binding in reverse transcriptase	--	kinesin-related protein 4-like [Solanum lycopersicum]
Solyc07g049460.2	[Q]	Secondary metabolites biosynthesis, transport and catabolism	Molecular Function: copper ion binding (GO:0005507);; Biological Process: vegetative to reproductive phase transition of meristem (GO:0010228);; Biological Process: lignin catabolic process (GO:0046274);; Biological Process: response to copper ion (GO:0046688);; Cellular Component: apoplast (GO:0048046);; Molecular Function: hydroquinone:oxygen oxidoreductase activity (GO:0052716);; Biological Pr…	--	[Q]	Secondary metabolites biosynthesis, transport and catabolism	Multicopper oxidase;; Multicopper oxidase;; Multicopper oxidase	Laccase-7 (Precursor) GN=LAC7 OS=Arabidopsis thaliana (Mouse-ear cress) PE=2 SV=1	laccase precursor [Solanum lycopersicum]
Solyc02g062650.2	[Q]	Secondary metabolites biosynthesis, transport and catabolism	Molecular Function: copper ion binding (GO:0005507);; Biological Process: lignin catabolic process (GO:0046274);; Cellular Component: apoplast (GO:0048046);; Molecular Function: hydroquinone:oxygen oxidoreductase activity (GO:0052716);; Biological Process: oxidation-reduction process (GO:0055114);;	--	[Q]	Secondary metabolites biosynthesis, transport and catabolism	Multicopper oxidase;; Multicopper oxidase;; Multicopper oxidase	Laccase-11 (Precursor) OS=Arabidopsis thaliana (Mouse-ear cress) PE=2 SV=1	laccase-11 [Solanum lycopersicum]
Solyc06g048860.1	[Q]	Secondary metabolites biosynthesis, transport and catabolism	--	--	[Q]	Secondary metabolites biosynthesis, transport and catabolism	Multicopper oxidase;; Multicopper oxidase;; Multicopper oxidase	Laccase-5 (Precursor) GN=T3G21.14 OS=Arabidopsis thaliana (Mouse-ear cress) PE=2 SV=1	laccase-12-like isoform X1 [Solanum lycopersicum]
Solyc09g011050.2	[Q]	Secondary metabolites biosynthesis, transport and catabolism	Molecular Function: copper ion binding (GO:0005507);; Biological Process: lignin catabolic process (GO:0046274);; Cellular Component: apoplast (GO:0048046);; Molecular Function: hydroquinone:oxygen oxidoreductase activity (GO:0052716);; Biological Process: oxidation-reduction process (GO:0055114);;	--	[Q]	Secondary metabolites biosynthesis, transport and catabolism	Multicopper oxidase;; Multicopper oxidase	Laccase-17 (Precursor) GN=LAC17 OS=Arabidopsis thaliana (Mouse-ear cress) PE=2 SV=1	laccase-17-like [Solanum lycopersicum]
Solyc09g010990.2	[Q]	Secondary metabolites biosynthesis, transport and catabolism	Molecular Function: copper ion binding (GO:0005507);; Biological Process: lignin catabolic process (GO:0046274);; Cellular Component: apoplast (GO:0048046);; Molecular Function: hydroquinone:oxygen oxidoreductase activity (GO:0052716);; Biological Process: oxidation-reduction process (GO:0055114);;	--	[Q]	Secondary metabolites biosynthesis, transport and catabolism	Multicopper oxidase;; Multicopper oxidase;; Multicopper oxidase	Laccase-17 (Precursor) GN=LAC17 OS=Arabidopsis thaliana (Mouse-ear cress) PE=2 SV=1	laccase-17-like [Solanum lycopersicum]
Solyc09g011000.2	[Q]	Secondary metabolites biosynthesis, transport and catabolism	Molecular Function: copper ion binding (GO:0005507);; Biological Process: lignin catabolic process (GO:0046274);; Cellular Component: apoplast (GO:0048046);; Molecular Function: hydroquinone:oxygen oxidoreductase activity (GO:0052716);; Biological Process: oxidation-reduction process (GO:0055114);;	--	[Q]	Secondary metabolites biosynthesis, transport and catabolism	Multicopper oxidase;; Multicopper oxidase	Laccase-17 (Precursor) GN=LAC17 OS=Arabidopsis thaliana (Mouse-ear cress) PE=2 SV=1	laccase-17-like [Solanum lycopersicum]
Solyc06g076330.2	[Q]	Secondary metabolites biosynthesis, transport and catabolism	Molecular Function: copper ion binding (GO:0005507);; Biological Process: response to water deprivation (GO:0009414);; Biological Process: lignin catabolic process (GO:0046274);; Cellular Component: apoplast (GO:0048046);; Molecular Function: hydroquinone:oxygen oxidoreductase activity (GO:0052716);; Biological Process: oxidation-reduction process (GO:0055114);;	--	[Q]	Secondary metabolites biosynthesis, transport and catabolism	Multicopper oxidase;; Multicopper oxidase;; Multicopper oxidase	Laccase-2 (Precursor) GN=LAC2 OS=Arabidopsis thaliana (Mouse-ear cress) PE=2 SV=1	laccase-2-like [Solanum lycopersicum]
Solyc06g082240.2	[Q]	Secondary metabolites biosynthesis, transport and catabolism	Molecular Function: copper ion binding (GO:0005507);; Molecular Function: L-ascorbate oxidase activity (GO:0008447);; Biological Process: lignin catabolic process (GO:0046274);; Cellular Component: apoplast (GO:0048046);; Molecular Function: hydroquinone:oxygen oxidoreductase activity (GO:0052716);; Biological Process: oxidation-reduction process (GO:0055114);;	--	[Q]	Secondary metabolites biosynthesis, transport and catabolism	Multicopper oxidase;; Multicopper oxidase;; Multicopper oxidase	Laccase-3 (Precursor) GN=LAC3 OS=Arabidopsis thaliana (Mouse-ear cress) PE=2 SV=2	laccase-3-like [Solanum lycopersicum]
Solyc09g014240.2	[Q]	Secondary metabolites biosynthesis, transport and catabolism	Molecular Function: copper ion binding (GO:0005507);; Biological Process: secondary cell wall biogenesis (GO:0009834);; Biological Process: lignin catabolic process (GO:0046274);; Cellular Component: apoplast (GO:0048046);; Molecular Function: hydroquinone:oxygen oxidoreductase activity (GO:0052716);; Biological Process: oxidation-reduction process (GO:0055114);;	--	[Q]	Secondary metabolites biosynthesis, transport and catabolism	Multicopper oxidase;; Multicopper oxidase;; Multicopper oxidase	Laccase-4 (Precursor) GN=F16M14.1 OS=Arabidopsis thaliana (Mouse-ear cress) PE=2 SV=2	laccase-4 [Solanum lycopersicum]
Solyc10g076830.1	[Q]	Secondary metabolites biosynthesis, transport and catabolism	Molecular Function: copper ion binding (GO:0005507);; Biological Process: secondary cell wall biogenesis (GO:0009834);; Biological Process: lignin catabolic process (GO:0046274);; Cellular Component: apoplast (GO:0048046);; Molecular Function: hydroquinone:oxygen oxidoreductase activity (GO:0052716);; Biological Process: oxidation-reduction process (GO:0055114);;	--	[Q]	Secondary metabolites biosynthesis, transport and catabolism	Multicopper oxidase;; Multicopper oxidase;; Multicopper oxidase	Laccase-4 (Precursor) GN=F16M14.1 OS=Arabidopsis thaliana (Mouse-ear cress) PE=2 SV=2	laccase-4-like [Solanum lycopersicum]
Solyc06g076760.1	[Q]	Secondary metabolites biosynthesis, transport and catabolism	Molecular Function: copper ion binding (GO:0005507);; Molecular Function: L-ascorbate oxidase activity (GO:0008447);; Biological Process: secondary cell wall biogenesis (GO:0009834);; Biological Process: lignin catabolic process (GO:0046274);; Cellular Component: apoplast (GO:0048046);; Molecular Function: hydroquinone:oxygen oxidoreductase activity (GO:0052716);; Biological Process: oxidation-re…	--	[Q]	Secondary metabolites biosynthesis, transport and catabolism	Multicopper oxidase;; Multicopper oxidase;; Multicopper oxidase	Laccase-4 (Precursor) GN=F16M14.1 OS=Arabidopsis thaliana (Mouse-ear cress) PE=2 SV=2	laccase-4-like [Solanum lycopersicum]
Solyc05g043360.1	[Q]	Secondary metabolites biosynthesis, transport and catabolism	Molecular Function: copper ion binding (GO:0005507);; Biological Process: vegetative to reproductive phase transition of meristem (GO:0010228);; Biological Process: lignin catabolic process (GO:0046274);; Biological Process: response to copper ion (GO:0046688);; Cellular Component: apoplast (GO:0048046);; Molecular Function: hydroquinone:oxygen oxidoreductase activity (GO:0052716);; Biological Pr…	--	[Q]	Secondary metabolites biosynthesis, transport and catabolism	Multicopper oxidase;; Multicopper oxidase;; Multicopper oxidase	Laccase-7 (Precursor) GN=LAC7 OS=Arabidopsis thaliana (Mouse-ear cress) PE=2 SV=1	laccase-7-like [Solanum lycopersicum]
Solyc03g113080.2	[V]	Defense mechanisms	Molecular Function: ATP binding (GO:0005524);; Biological Process: ATP catabolic process (GO:0006200);; Molecular Function: ATPase activity (GO:0016887);;	--	[IR]	--	AAA domain;; ABC transporter	ABC transporter A family member 2 GN=T23J7.60 OS=Arabidopsis thaliana (Mouse-ear cress) PE=2 SV=1	LOW QUALITY PROTEIN: ABC transporter A family member 2 [Solanum lycopersicum]
Solyc12g099990.1	[TZDR]	--	Molecular Function: calcium ion binding (GO:0005509);; Cellular Component: vacuole (GO:0005773);; Cellular Component: plasma membrane (GO:0005886);; Biological Process: pollen germination (GO:0009846);; Biological Process: regulation of photomorphogenesis (GO:0010099);; Biological Process: calcium-mediated signaling (GO:0019722);;	K02183|1e-104|vvi:100261610|hypothetical protein LOC100261610	[T]	Signal transduction mechanisms	EF hand;; EF-hand domain pair;; EF-hand domain pair;; EF-hand domain;; EF hand;; EF-hand domain;; Cytoskeletal-regulatory complex EF hand;; Secreted protein acidic and rich in cysteine Ca binding region;; Uncharacterised protein family (UPF0154);; Ca2+ insensitive EF hand	Calmodulin GN=CCM1 OS=Capsicum annuum (Bell pepper) PE=2 SV=3	LOW QUALITY PROTEIN: calmodulin [Brassica rapa]
Solyc06g082560.1	[O]	Posttranslational modification, protein turnover, chaperones	Molecular Function: ATP binding (GO:0005524);; Biological Process: ATP catabolic process (GO:0006200);; Biological Process: protein folding (GO:0006457);; Cellular Component: chloroplast stroma (GO:0009570);; Cellular Component: chloroplast envelope (GO:0009941);; Biological Process: heat acclimation (GO:0010286);; Molecular Function: ATPase activity (GO:0016887);; Biological Process: response to…	--	[O]	Posttranslational modification, protein turnover, chaperones	AAA domain (Cdc48 subfamily);; ATPase family associated with various cellular activities (AAA);; C-terminal, D2-small domain, of ClpB protein;; AAA domain (dynein-related subfamily);; Clp amino terminal domain;; AAA ATPase domain;; AAA domain;; Sigma-54 interaction domain;; AAA domain;; AAA domain;; AAA domain;; IstB-like ATP binding protein;; Zeta toxin;; Archaeal ATPase;; ATPase family associat…	Chaperone protein ClpB1 GN=F1O17.2 OS=Arabidopsis thaliana (Mouse-ear cress) PE=1 SV=2	LOW QUALITY PROTEIN: chaperone protein ClpB1-like [Solanum lycopersicum]
Solyc08g075630.2	--	--	Molecular Function: ATP binding (GO:0005524);; Biological Process: defense response (GO:0006952);; Molecular Function: ADP binding (GO:0043531);;	--	[T]	Signal transduction mechanisms	NB-ARC domain;; Leucine rich repeat;; Leucine Rich repeats (2 copies);; Leucine Rich Repeat;; AAA domain	Putative disease resistance protein RGA1 GN=RGA1 OS=Solanum bulbocastanum (Wild potato) PE=2 SV=2	LOW QUALITY PROTEIN: putative disease resistance protein RGA3 [Solanum lycopersicum]
Solyc11g070000.1	--	--	Biological Process: defense response (GO:0006952);; Molecular Function: kinase activity (GO:0016301);; Biological Process: phosphorylation (GO:0016310);; Molecular Function: ADP binding (GO:0043531);;	--	[T]	Signal transduction mechanisms	NB-ARC domain;; AAA ATPase domain	Putative disease resistance RPP13-like protein 1 GN=RPPL1 OS=Arabidopsis thaliana (Mouse-ear cress) PE=3 SV=1	LOW QUALITY PROTEIN: putative disease resistance RPP13-like protein 1 [Solanum lycopersicum]
Solyc01g008710.2	[G]	Carbohydrate transport and metabolism	Cellular Component: extracellular region (GO:0005576);; Cellular Component: cell wall (GO:0005618);; Biological Process: carbohydrate metabolic process (GO:0005975);; Molecular Function: mannan endo-1,4-beta-mannosidase activity (GO:0016985);;	--	--	--	Cellulase (glycosyl hydrolase family 5)	Mannan endo-1,4-beta-mannosidase 4 (Precursor) GN=MAN4 OS=Solanum lycopersicum (Tomato) PE=1 SV=2	mannan endo-1,4-beta-mannosidase 4 precursor [Solanum lycopersicum]
Solyc01g008720.1	[G]	Carbohydrate transport and metabolism	Cellular Component: extracellular region (GO:0005576);; Cellular Component: cell wall (GO:0005618);; Biological Process: carbohydrate metabolic process (GO:0005975);; Molecular Function: mannan endo-1,4-beta-mannosidase activity (GO:0016985);;	--	--	--	Cellulase (glycosyl hydrolase family 5);; Sugar-binding cellulase-like	Mannan endo-1,4-beta-mannosidase 4 (Precursor) GN=MAN4 OS=Solanum lycopersicum (Tomato) PE=1 SV=2	mannan endo-1,4-beta-mannosidase 4-like [Solanum lycopersicum]
Solyc06g035710.1	[V]	Defense mechanisms	Biological Process: drug transmembrane transport (GO:0006855);; Molecular Function: drug transmembrane transporter activity (GO:0015238);; Molecular Function: antiporter activity (GO:0015297);; Cellular Component: membrane (GO:0016020);;	--	[R]	General function prediction only	MatE	MATE efflux family protein DTX1 GN=F3L12.13 OS=Arabidopsis thaliana (Mouse-ear cress) PE=2 SV=1	MATE efflux family protein 5-like [Solanum lycopersicum]
Solyc08g008480.2	[KAD]	--	--	K09422|7e-76|vvi:100232899|MYBPA1	[K]	Transcription	Myb-like DNA-binding domain;; Myb-like DNA-binding domain	Transcription repressor MYB5 GN=MYB5 OS=Arabidopsis thaliana (Mouse-ear cress) PE=1 SV=1	myb-related protein 315-like [Solanum lycopersicum]
Solyc08g008480.2	[KAD]	--	--	K09422|7e-76|vvi:100232899|MYBPA1	[K]	Transcription	Myb-like DNA-binding domain;; Myb-like DNA-binding domain	Transcription repressor MYB5 GN=MYB5 OS=Arabidopsis thaliana (Mouse-ear cress) PE=1 SV=1	myb-related protein 315-like [Solanum lycopersicum]
Solyc08g008480.2	[KAD]	--	--	K09422|7e-76|vvi:100232899|MYBPA1	[K]	Transcription	Myb-like DNA-binding domain;; Myb-like DNA-binding domain	Transcription repressor MYB5 GN=MYB5 OS=Arabidopsis thaliana (Mouse-ear cress) PE=1 SV=1	myb-related protein 315-like [Solanum lycopersicum]
Solyc07g066330.2	--	--	Molecular Function: DNA binding (GO:0003677);; Biological Process: regulation of transcription, DNA-templated (GO:0006355);;	--	--	--	No apical meristem (NAM) protein	NAC domain-containing protein 21/22 OS=Arabidopsis thaliana (Mouse-ear cress) PE=1 SV=2	NAC domain-containing protein 21/22 [Solanum lycopersicum]
Solyc07g066330.2	--	--	Molecular Function: DNA binding (GO:0003677);; Biological Process: regulation of transcription, DNA-templated (GO:0006355);;	--	--	--	No apical meristem (NAM) protein	NAC domain-containing protein 21/22 OS=Arabidopsis thaliana (Mouse-ear cress) PE=1 SV=2	NAC domain-containing protein 21/22 [Solanum lycopersicum]
Solyc01g005730.2	--	--	--	--	[R]	General function prediction only	Leucine Rich repeats (2 copies);; Leucine rich repeat;; Leucine Rich Repeat;; Leucine Rich repeat;; Leucine rich repeat N-terminal domain;; Leucine rich repeat	Receptor-like protein 12 (Precursor) GN=RLP12 OS=Arabidopsis thaliana (Mouse-ear cress) PE=2 SV=2	NL0C [Solanum lycopersicum]
Solyc01g005730.2	--	--	--	--	[R]	General function prediction only	Leucine Rich repeats (2 copies);; Leucine rich repeat;; Leucine Rich Repeat;; Leucine Rich repeat;; Leucine rich repeat N-terminal domain;; Leucine rich repeat	Receptor-like protein 12 (Precursor) GN=RLP12 OS=Arabidopsis thaliana (Mouse-ear cress) PE=2 SV=2	NL0C [Solanum lycopersicum]
Solyc07g062840.2	--	--	Molecular Function: DNA binding (GO:0003677);; Molecular Function: sequence-specific DNA binding transcription factor activity (GO:0003700);; Biological Process: regulation of transcription, DNA-templated (GO:0006355);;	--	--	--	No apical meristem (NAM) protein	Protein CUP-SHAPED COTYLEDON 2 GN=K19P17.12 OS=Arabidopsis thaliana (Mouse-ear cress) PE=1 SV=1	NO APICAL MERISTEM [Solanum lycopersicum]
Solyc07g062840.2	--	--	Molecular Function: DNA binding (GO:0003677);; Molecular Function: sequence-specific DNA binding transcription factor activity (GO:0003700);; Biological Process: regulation of transcription, DNA-templated (GO:0006355);;	--	--	--	No apical meristem (NAM) protein	Protein CUP-SHAPED COTYLEDON 2 GN=K19P17.12 OS=Arabidopsis thaliana (Mouse-ear cress) PE=1 SV=1	NO APICAL MERISTEM [Solanum lycopersicum]
Solyc11g013150.1	--	--	Molecular Function: sequence-specific DNA binding transcription factor activity (GO:0003700);; Biological Process: regulation of transcription, DNA-templated (GO:0006355);;	--	--	--	GRAS domain family	Nodulation-signaling pathway 2 protein GN=NSP2 OS=Medicago truncatula (Barrel medic) PE=1 SV=1	nodulation-signaling pathway 2 protein [Solanum lycopersicum]
Solyc05g012250.1	--	--	--	--	[R]	General function prediction only	PPR repeat family;; PPR repeat;; PPR repeat;; Pentatricopeptide repeat domain	Pentatricopeptide repeat-containing protein At1g80150, mitochondrial (Precursor) GN=At1g80150 OS=Arabidopsis thaliana (Mouse-ear cress) PE=2 SV=2	pentatricopeptide repeat-containing protein At1g80150, mitochondrial [Solanum lycopersicum]
Solyc01g111470.2	--	--	--	--	[R]	General function prediction only	PPR repeat family;; PPR repeat;; PPR repeat;; Pentatricopeptide repeat domain;; Region in Clathrin and VPS;; Mitochondrial 28S ribosomal protein S27;; Tetratricopeptide repeat;; Tetratricopeptide repeat	Pentatricopeptide repeat-containing protein At2g16880 GN=At2g16880 OS=Arabidopsis thaliana (Mouse-ear cress) PE=2 SV=1	pentatricopeptide repeat-containing protein At2g16880 [Solanum lycopersicum]
Solyc06g005140.2	--	--	Biological Process: protein import into nucleus (GO:0006606);; Biological Process: embryo sac egg cell differentiation (GO:0009560);;	--	[R]	General function prediction only	PPR repeat family;; PPR repeat;; Pentatricopeptide repeat domain;; PPR repeat	Pentatricopeptide repeat-containing protein At4g02820, mitochondrial (Precursor) GN=At4g02820 OS=Arabidopsis thaliana (Mouse-ear cress) PE=2 SV=1	pentatricopeptide repeat-containing protein At4g02820, mitochondrial [Solanum lycopersicum]
Solyc08g078680.2	--	--	--	--	[I]	Lipid transport and metabolism	CRAL/TRIO domain;; Divergent CRAL/TRIO domain	Phosphatidylinositol/phosphatidylcholine transfer protein SFH11 GN=SFH11 OS=Arabidopsis thaliana (Mouse-ear cress) PE=3 SV=1	phosphatidylinositol/phosphatidylcholine transfer protein SFH11 [Solanum lycopersicum]
Solyc09g075970.2	--	--	--	--	[I]	Lipid transport and metabolism	CRAL/TRIO domain	Phosphatidylinositol/phosphatidylcholine transfer protein SFH2 GN=SFH2 OS=Arabidopsis thaliana (Mouse-ear cress) PE=2 SV=1	phosphatidylinositol/phosphatidylcholine transfer protein SFH4 [Solanum lycopersicum]
Solyc09g075970.2	--	--	--	--	[I]	Lipid transport and metabolism	CRAL/TRIO domain	Phosphatidylinositol/phosphatidylcholine transfer protein SFH2 GN=SFH2 OS=Arabidopsis thaliana (Mouse-ear cress) PE=2 SV=1	phosphatidylinositol/phosphatidylcholine transfer protein SFH4 [Solanum lycopersicum]
Solyc01g109460.2	[GEPR]	--	Biological Process: carbohydrate transport (GO:0008643);; Cellular Component: integral component of membrane (GO:0016021);; Molecular Function: substrate-specific transmembrane transporter activity (GO:0022891);; Molecular Function: 2-alkenal reductase [NAD(P)] activity (GO:0032440);; Biological Process: transmembrane transport (GO:0055085);; Biological Process: oxidation-reduction process (GO:00…	--	[R]	General function prediction only	Sugar (and other) transporter;; Major Facilitator Superfamily	Polyol transporter 5 GN=PLT5 OS=Arabidopsis thaliana (Mouse-ear cress) PE=1 SV=2	polyol transporter 5-like [Solanum lycopersicum]
Solyc02g036270.2	--	--	--	--	[T]	Signal transduction mechanisms	NB-ARC domain;; AAA domain	Probable disease resistance protein At4g27220 GN=At4g27220 OS=Arabidopsis thaliana (Mouse-ear cress) PE=2 SV=1	probable disease resistance protein At4g27220 isoform X2 [Solanum lycopersicum]
Solyc12g099870.1	--	--	--	--	[R]	General function prediction only	Leucine Rich repeats (2 copies);; Leucine rich repeat;; Leucine Rich Repeat;; Leucine Rich repeat;; Leucine rich repeat;; Leucine rich repeat N-terminal domain	Probable LRR receptor-like serine/threonine-protein kinase At4g08850 (Precursor) GN=At4g08850 OS=Arabidopsis thaliana (Mouse-ear cress) PE=2 SV=3	probable LRR receptor-like serine/threonine-protein kinase At4g08850 [Solanum lycopersicum]
Solyc12g009750.1	--	--	--	--	[R]	General function prediction only	Leucine Rich repeats (2 copies);; Leucine rich repeat;; Leucine Rich Repeat;; Leucine Rich repeat;; Leucine rich repeat;; Leucine rich repeat N-terminal domain	Receptor-like protein 12 (Precursor) GN=RLP12 OS=Arabidopsis thaliana (Mouse-ear cress) PE=2 SV=2	probable LRR receptor-like serine/threonine-protein kinase At4g36180 isoform X1 [Solanum lycopersicum]
Solyc12g009730.1	--	--	--	--	[R]	General function prediction only	Leucine Rich repeats (2 copies);; Leucine rich repeat;; Leucine Rich Repeat;; Leucine Rich repeat;; Leucine rich repeat;; Leucine rich repeat N-terminal domain	Receptor-like protein 12 (Precursor) GN=RLP12 OS=Arabidopsis thaliana (Mouse-ear cress) PE=2 SV=2	probable LRR receptor-like serine/threonine-protein kinase At4g36180 isoform X1 [Solanum lycopersicum]
Solyc04g005390.1	[RTKL]	--	Biological Process: post-embryonic development (GO:0009791);; Molecular Function: kinase activity (GO:0016301);; Biological Process: cellular metabolic process (GO:0044237);; Biological Process: single-organism developmental process (GO:0044767);; Biological Process: organ development (GO:0048513);; Biological Process: reproductive structure development (GO:0048608);;	--	--	--	Protein kinase domain;; Protein tyrosine kinase;; Leucine Rich repeats (2 copies);; Leucine rich repeat;; Leucine Rich Repeat;; Leucine rich repeat N-terminal domain;; Leucine Rich repeat	LRR receptor-like serine/threonine-protein kinase RPK2 (Precursor) OS=Arabidopsis thaliana (Mouse-ear cress) PE=2 SV=1	probable LRR receptor-like serine/threonine-protein kinase RPK1 [Solanum lycopersicum]
Solyc04g005390.1	[RTKL]	--	Biological Process: post-embryonic development (GO:0009791);; Molecular Function: kinase activity (GO:0016301);; Biological Process: cellular metabolic process (GO:0044237);; Biological Process: single-organism developmental process (GO:0044767);; Biological Process: organ development (GO:0048513);; Biological Process: reproductive structure development (GO:0048608);;	--	--	--	Protein kinase domain;; Protein tyrosine kinase;; Leucine Rich repeats (2 copies);; Leucine rich repeat;; Leucine Rich Repeat;; Leucine rich repeat N-terminal domain;; Leucine Rich repeat	LRR receptor-like serine/threonine-protein kinase RPK2 (Precursor) OS=Arabidopsis thaliana (Mouse-ear cress) PE=2 SV=1	probable LRR receptor-like serine/threonine-protein kinase RPK1 [Solanum lycopersicum]
Solyc02g066910.2	--	--	Cellular Component: integral component of membrane (GO:0016021);;	--	[GE]	--	Triose-phosphate Transporter family	Probable sugar phosphate/phosphate translocator At3g17430 GN=At3g17430 OS=Arabidopsis thaliana (Mouse-ear cress) PE=1 SV=1	probable sugar phosphate/phosphate translocator At3g17430 [Solanum lycopersicum]
Solyc02g066910.2	--	--	Cellular Component: integral component of membrane (GO:0016021);;	--	[GE]	--	Triose-phosphate Transporter family	Probable sugar phosphate/phosphate translocator At3g17430 GN=At3g17430 OS=Arabidopsis thaliana (Mouse-ear cress) PE=1 SV=1	probable sugar phosphate/phosphate translocator At3g17430 [Solanum lycopersicum]
Solyc02g066910.2	--	--	Cellular Component: integral component of membrane (GO:0016021);;	--	[GE]	--	Triose-phosphate Transporter family	Probable sugar phosphate/phosphate translocator At3g17430 GN=At3g17430 OS=Arabidopsis thaliana (Mouse-ear cress) PE=1 SV=1	probable sugar phosphate/phosphate translocator At3g17430 [Solanum lycopersicum]
Solyc08g068880.1	--	--	--	--	--	--	Protein of unknown function (DUF1336)	Protein ENHANCED DISEASE RESISTANCE 2-like GN=EDR2L OS=Arabidopsis thaliana (Mouse-ear cress) PE=2 SV=1	protein ENHANCED DISEASE RESISTANCE 2-like [Solanum lycopersicum]
Solyc04g005190.2	[H]	Coenzyme transport and metabolism	--	--	[E]	Amino acid transport and metabolism	Thiamine pyrophosphate enzyme, N-terminal TPP binding domain;; Mandelate racemase / muconate lactonizing enzyme, C-terminal domain;; Thiamine pyrophosphate enzyme, C-terminal TPP binding domain	2-succinyl-6-hydroxy-2,4-cyclohexadiene-1-carboxylate synthase (Precursor) GN=T6L1.7/T6L1.8 OS=Arabidopsis thaliana (Mouse-ear cress) PE=2 SV=2	protein PHYLLO, chloroplastic isoform X2 [Solanum lycopersicum]
Solyc08g005880.2	[V]	Defense mechanisms	Biological Process: drug transmembrane transport (GO:0006855);; Molecular Function: drug transmembrane transporter activity (GO:0015238);; Molecular Function: antiporter activity (GO:0015297);; Cellular Component: membrane (GO:0016020);;	--	[R]	General function prediction only	MatE;; Polysaccharide biosynthesis C-terminal domain	Protein TRANSPARENT TESTA 12 GN=F17J16_80 OS=Arabidopsis thaliana (Mouse-ear cress) PE=2 SV=1	protein TRANSPARENT TESTA 12-like [Solanum lycopersicum]
Solyc08g076000.2	--	--	Molecular Function: ATP binding (GO:0005524);; Biological Process: defense response (GO:0006952);; Molecular Function: ADP binding (GO:0043531);;	--	[T]	Signal transduction mechanisms	NB-ARC domain;; Leucine Rich repeats (2 copies);; Leucine rich repeat;; Leucine rich repeat;; AAA domain;; Leucine Rich Repeat;; NACHT domain	Putative disease resistance protein RGA4 GN=RGA4 OS=Solanum bulbocastanum (Wild potato) PE=2 SV=1	putative disease resistance protein RGA4 [Solanum lycopersicum]
Solyc11g065780.1	--	--	Biological Process: defense response (GO:0006952);; Molecular Function: kinase activity (GO:0016301);; Biological Process: phosphorylation (GO:0016310);; Molecular Function: ADP binding (GO:0043531);;	--	[T]	Signal transduction mechanisms	NB-ARC domain	Putative disease resistance RPP13-like protein 1 GN=RPPL1 OS=Arabidopsis thaliana (Mouse-ear cress) PE=3 SV=1	putative disease resistance RPP13-like protein 1-like [Solanum tuberosum]
Solyc11g065780.1	--	--	Biological Process: defense response (GO:0006952);; Molecular Function: kinase activity (GO:0016301);; Biological Process: phosphorylation (GO:0016310);; Molecular Function: ADP binding (GO:0043531);;	--	[T]	Signal transduction mechanisms	NB-ARC domain	Putative disease resistance RPP13-like protein 1 GN=RPPL1 OS=Arabidopsis thaliana (Mouse-ear cress) PE=3 SV=1	putative disease resistance RPP13-like protein 1-like [Solanum tuberosum]
Solyc04g009070.1	--	--	Biological Process: defense response (GO:0006952);; Molecular Function: ADP binding (GO:0043531);;	--	[T]	Signal transduction mechanisms	NB-ARC domain	Disease resistance protein RPP13 GN=RPP13 OS=Arabidopsis thaliana (Mouse-ear cress) PE=2 SV=2	putative disease resistance RPP13-like protein 3 isoform X2 [Solanum lycopersicum]
Solyc09g061930.2	--	--	Molecular Function: protein kinase activity (GO:0004672);; Molecular Function: ATP binding (GO:0005524);; Biological Process: protein phosphorylation (GO:0006468);;	--	--	--	Protein tyrosine kinase;; Protein kinase domain;; Leucine Rich Repeat;; Leucine Rich repeats (2 copies);; Leucine rich repeat;; Leucine Rich repeat	Putative kinase-like protein TMKL1 (Precursor) GN=TMKL1 OS=Arabidopsis thaliana (Mouse-ear cress) PE=1 SV=1	putative kinase-like protein TMKL1 [Solanum lycopersicum]
Solyc11g069020.1	--	--	Biological Process: defense response (GO:0006952);; Molecular Function: ADP binding (GO:0043531);;	--	[T]	Signal transduction mechanisms	NB-ARC domain;; Leucine rich repeat;; AAA domain	Putative late blight resistance protein homolog R1A-6 GN=R1A-6 OS=Solanum demissum (Wild potato) PE=3 SV=2	putative late blight resistance protein homolog R1A-10 [Solanum lycopersicum]
Solyc11g069020.1	--	--	Biological Process: defense response (GO:0006952);; Molecular Function: ADP binding (GO:0043531);;	--	[T]	Signal transduction mechanisms	NB-ARC domain;; Leucine rich repeat;; AAA domain	Putative late blight resistance protein homolog R1A-6 GN=R1A-6 OS=Solanum demissum (Wild potato) PE=3 SV=2	putative late blight resistance protein homolog R1A-10 [Solanum lycopersicum]
Solyc09g098130.1	--	--	Biological Process: defense response (GO:0006952);; Molecular Function: ADP binding (GO:0043531);;	--	[T]	Signal transduction mechanisms	NB-ARC domain;; Leucine rich repeat	Putative late blight resistance protein homolog R1B-14 GN=R1B-14 OS=Solanum demissum (Wild potato) PE=3 SV=1	putative late blight resistance protein homolog R1A-3 [Solanum lycopersicum]
Solyc05g008070.2	--	--	--	--	[T]	Signal transduction mechanisms	NB-ARC domain;; AAA domain	Putative late blight resistance protein homolog R1B-16 GN=R1B-16 OS=Solanum demissum (Wild potato) PE=3 SV=1	putative late blight resistance protein homolog R1A-4 [Solanum lycopersicum]
Solyc05g008070.2	--	--	--	--	[T]	Signal transduction mechanisms	NB-ARC domain;; AAA domain	Putative late blight resistance protein homolog R1B-16 GN=R1B-16 OS=Solanum demissum (Wild potato) PE=3 SV=1	putative late blight resistance protein homolog R1A-4 [Solanum lycopersicum]
Solyc10g008240.2	--	--	--	--	[T]	Signal transduction mechanisms	NB-ARC domain;; Leucine rich repeat;; Leucine Rich Repeat	Putative late blight resistance protein homolog R1B-12 GN=R1B-12 OS=Solanum demissum (Wild potato) PE=3 SV=2	putative late blight resistance protein homolog R1B-12 [Solanum lycopersicum]
Solyc10g008230.1	--	--	--	--	[T]	Signal transduction mechanisms	NB-ARC domain	Putative late blight resistance protein homolog R1B-14 GN=R1B-14 OS=Solanum demissum (Wild potato) PE=3 SV=1	putative late blight resistance protein homolog R1B-14 isoform X2 [Solanum lycopersicum]
Solyc11g006530.1	--	--	--	--	[T]	Signal transduction mechanisms	NB-ARC domain	Putative late blight resistance protein homolog R1B-17 GN=R1B-17 OS=Solanum demissum (Wild potato) PE=3 SV=1	putative late blight resistance protein homolog R1B-16 [Solanum lycopersicum]
Solyc11g006520.1	--	--	--	--	[T]	Signal transduction mechanisms	NB-ARC domain;; AAA domain	Putative late blight resistance protein homolog R1B-12 GN=R1B-12 OS=Solanum demissum (Wild potato) PE=3 SV=2	putative late blight resistance protein homolog R1B-16 [Solanum lycopersicum]
Solyc11g020100.1	--	--	--	--	[T]	Signal transduction mechanisms	NB-ARC domain;; AAA domain;; AAA domain	Putative late blight resistance protein homolog R1B-12 GN=R1B-12 OS=Solanum demissum (Wild potato) PE=3 SV=2	putative late blight resistance protein homolog R1B-16 [Solanum lycopersicum]
Solyc12g005970.1	--	--	--	--	[T]	Signal transduction mechanisms	NB-ARC domain	Putative disease resistance protein At1g50180 GN=At1g50180 OS=Arabidopsis thaliana (Mouse-ear cress) PE=3 SV=2	putative late blight resistance protein homolog R1B-16 [Solanum lycopersicum]
Solyc07g049700.1	--	--	--	--	[T]	Signal transduction mechanisms	NB-ARC domain;; AAA domain	Putative late blight resistance protein homolog R1A-4 GN=R1A-4 OS=Solanum demissum (Wild potato) PE=5 SV=2	putative late blight resistance protein homolog R1B-16 isoform X1 [Solanum lycopersicum]
Solyc11g006630.1	--	--	--	--	[T]	Signal transduction mechanisms	NB-ARC domain;; AAA domain	Putative late blight resistance protein homolog R1B-12 GN=R1B-12 OS=Solanum demissum (Wild potato) PE=3 SV=2	putative late blight resistance protein homolog R1B-8-like [Solanum tuberosum]
Solyc02g070410.1	--	--	--	--	[T]	Signal transduction mechanisms	NB-ARC domain;; Leucine Rich repeats (2 copies);; AAA domain;; AAA domain;; AAA domain;; Leucine rich repeat	Late blight resistance protein R1-A GN=R1A OS=Solanum demissum (Wild potato) PE=3 SV=1	putative late blight resistance protein homolog R1C-3 [Solanum lycopersicum]
Solyc07g026660.2	--	--	--	--	--	--	--	--	putative senescence-associated protein [Pisum sativum]
Solyc12g009520.1	--	--	--	--	[R]	General function prediction only	Leucine Rich repeats (2 copies);; Leucine rich repeat;; Leucine Rich Repeat;; Leucine Rich repeat;; Leucine rich repeat;; Leucine rich repeat N-terminal domain	Receptor-like protein 12 (Precursor) GN=RLP12 OS=Arabidopsis thaliana (Mouse-ear cress) PE=2 SV=2	receptor-like protein 12 [Solanum lycopersicum]
Solyc12g009530.1	--	--	--	--	[R]	General function prediction only	Leucine rich repeat;; Leucine Rich repeats (2 copies);; Leucine Rich Repeat;; Leucine Rich repeat;; Leucine rich repeat	Receptor-like protein 12 (Precursor) GN=RLP12 OS=Arabidopsis thaliana (Mouse-ear cress) PE=2 SV=2	receptor-like protein 12 [Solanum lycopersicum]
Solyc04g054450.1	--	--	--	--	[R]	General function prediction only	Leucine rich repeat;; Leucine Rich repeats (2 copies);; Leucine Rich Repeat;; Leucine Rich repeat;; Leucine rich repeat;; Leucine rich repeat N-terminal domain	Receptor-like protein 12 (Precursor) GN=RLP12 OS=Arabidopsis thaliana (Mouse-ear cress) PE=2 SV=2	receptor-like protein 12 [Solanum lycopersicum]
Solyc12g009510.1	[S]	Function unknown	--	--	[R]	General function prediction only	Leucine rich repeat;; Leucine Rich repeats (2 copies);; Leucine Rich Repeat;; Leucine Rich repeat;; Leucine rich repeat;; Leucine rich repeat N-terminal domain	Receptor-like protein 12 (Precursor) GN=RLP12 OS=Arabidopsis thaliana (Mouse-ear cress) PE=2 SV=2	receptor-like protein 12 [Solanum lycopersicum]
Solyc12g009770.1	[S]	Function unknown	--	--	[R]	General function prediction only	Leucine Rich repeats (2 copies);; Leucine rich repeat;; Leucine Rich Repeat;; Leucine Rich repeat;; Leucine rich repeat;; Leucine rich repeat N-terminal domain	Receptor-like protein 12 (Precursor) GN=RLP12 OS=Arabidopsis thaliana (Mouse-ear cress) PE=2 SV=2	receptor-like protein 12 [Solanum lycopersicum]
Solyc12g009780.1	[S]	Function unknown	--	--	[R]	General function prediction only	Leucine Rich repeats (2 copies);; Leucine rich repeat;; Leucine Rich Repeat;; Leucine Rich repeat;; Leucine rich repeat;; Leucine rich repeat N-terminal domain	Receptor-like protein 12 (Precursor) GN=RLP12 OS=Arabidopsis thaliana (Mouse-ear cress) PE=2 SV=2	receptor-like protein 12 [Solanum lycopersicum]
Solyc02g031810.1	--	--	--	--	[R]	General function prediction only	Leucine Rich repeats (2 copies);; Leucine Rich Repeat;; Leucine rich repeat;; Leucine rich repeat;; Leucine Rich repeat	LRR receptor-like serine/threonine-protein kinase EFR (Precursor) GN=EFR OS=Arabidopsis thaliana (Mouse-ear cress) PE=1 SV=1	receptor-like protein 12 [Solanum lycopersicum]
Solyc01g005720.2	[S]	Function unknown	--	--	[R]	General function prediction only	Leucine Rich repeats (2 copies);; Leucine rich repeat;; Leucine Rich Repeat;; Leucine Rich repeat;; Leucine rich repeat	Receptor-like protein 12 (Precursor) GN=RLP12 OS=Arabidopsis thaliana (Mouse-ear cress) PE=2 SV=2	receptor-like protein 12 [Solanum lycopersicum]
Solyc03g082780.1	[S]	Function unknown	--	--	[R]	General function prediction only	Leucine Rich repeats (2 copies);; Leucine rich repeat;; Leucine Rich Repeat;; Leucine Rich repeat;; Leucine rich repeat N-terminal domain;; Leucine rich repeat	Receptor-like protein 12 (Precursor) GN=RLP12 OS=Arabidopsis thaliana (Mouse-ear cress) PE=2 SV=2	receptor-like protein 12 [Solanum lycopersicum]
Solyc01g005870.1	--	--	--	--	[R]	General function prediction only	Leucine rich repeat;; Leucine Rich repeats (2 copies);; Leucine Rich Repeat;; Leucine Rich repeat;; Leucine rich repeat N-terminal domain;; Leucine rich repeat	Receptor-like protein 12 (Precursor) GN=RLP12 OS=Arabidopsis thaliana (Mouse-ear cress) PE=2 SV=2	receptor-like protein 12 [Solanum lycopersicum]
Solyc01g005760.2	[S]	Function unknown	--	--	[R]	General function prediction only	Leucine Rich repeats (2 copies);; Leucine rich repeat;; Leucine Rich Repeat;; Leucine Rich repeat;; Leucine rich repeat N-terminal domain;; Leucine rich repeat	Receptor-like protein 12 (Precursor) GN=RLP12 OS=Arabidopsis thaliana (Mouse-ear cress) PE=2 SV=2	receptor-like protein 12 [Solanum lycopersicum]
Solyc03g082780.1	[S]	Function unknown	--	--	[R]	General function prediction only	Leucine Rich repeats (2 copies);; Leucine rich repeat;; Leucine Rich Repeat;; Leucine Rich repeat;; Leucine rich repeat N-terminal domain;; Leucine rich repeat	Receptor-like protein 12 (Precursor) GN=RLP12 OS=Arabidopsis thaliana (Mouse-ear cress) PE=2 SV=2	receptor-like protein 12 [Solanum lycopersicum]
Solyc01g005870.1	--	--	--	--	[R]	General function prediction only	Leucine rich repeat;; Leucine Rich repeats (2 copies);; Leucine Rich Repeat;; Leucine Rich repeat;; Leucine rich repeat N-terminal domain;; Leucine rich repeat	Receptor-like protein 12 (Precursor) GN=RLP12 OS=Arabidopsis thaliana (Mouse-ear cress) PE=2 SV=2	receptor-like protein 12 [Solanum lycopersicum]
Solyc01g005760.2	[S]	Function unknown	--	--	[R]	General function prediction only	Leucine Rich repeats (2 copies);; Leucine rich repeat;; Leucine Rich Repeat;; Leucine Rich repeat;; Leucine rich repeat N-terminal domain;; Leucine rich repeat	Receptor-like protein 12 (Precursor) GN=RLP12 OS=Arabidopsis thaliana (Mouse-ear cress) PE=2 SV=2	receptor-like protein 12 [Solanum lycopersicum]
Solyc01g005720.2	[S]	Function unknown	--	--	[R]	General function prediction only	Leucine Rich repeats (2 copies);; Leucine rich repeat;; Leucine Rich Repeat;; Leucine Rich repeat;; Leucine rich repeat	Receptor-like protein 12 (Precursor) GN=RLP12 OS=Arabidopsis thaliana (Mouse-ear cress) PE=2 SV=2	receptor-like protein 12 [Solanum lycopersicum]
Solyc01g005870.1	--	--	--	--	[R]	General function prediction only	Leucine rich repeat;; Leucine Rich repeats (2 copies);; Leucine Rich Repeat;; Leucine Rich repeat;; Leucine rich repeat N-terminal domain;; Leucine rich repeat	Receptor-like protein 12 (Precursor) GN=RLP12 OS=Arabidopsis thaliana (Mouse-ear cress) PE=2 SV=2	receptor-like protein 12 [Solanum lycopersicum]
Solyc01g009700.1	--	--	--	--	[R]	General function prediction only	Leucine Rich repeats (2 copies);; Leucine rich repeat;; Leucine Rich Repeat;; Leucine Rich repeat;; Leucine rich repeat;; Leucine rich repeat N-terminal domain	Receptor-like protein 12 (Precursor) GN=RLP12 OS=Arabidopsis thaliana (Mouse-ear cress) PE=2 SV=2	receptor-like protein 12 [Solanum lycopersicum]
Solyc01g005780.1	--	--	--	--	[R]	General function prediction only	Leucine Rich repeats (2 copies);; Leucine rich repeat;; Leucine Rich Repeat;; Leucine Rich repeat;; Leucine rich repeat;; Leucine rich repeat N-terminal domain;; Leucine Rich Repeat	Receptor-like protein 12 (Precursor) GN=RLP12 OS=Arabidopsis thaliana (Mouse-ear cress) PE=2 SV=2	receptor-like protein 12 [Solanum lycopersicum]
Solyc01g005780.1	--	--	--	--	[R]	General function prediction only	Leucine Rich repeats (2 copies);; Leucine rich repeat;; Leucine Rich Repeat;; Leucine Rich repeat;; Leucine rich repeat;; Leucine rich repeat N-terminal domain;; Leucine Rich Repeat	Receptor-like protein 12 (Precursor) GN=RLP12 OS=Arabidopsis thaliana (Mouse-ear cress) PE=2 SV=2	receptor-like protein 12 [Solanum lycopersicum]
Solyc01g009700.1	--	--	--	--	[R]	General function prediction only	Leucine Rich repeats (2 copies);; Leucine rich repeat;; Leucine Rich Repeat;; Leucine Rich repeat;; Leucine rich repeat;; Leucine rich repeat N-terminal domain	Receptor-like protein 12 (Precursor) GN=RLP12 OS=Arabidopsis thaliana (Mouse-ear cress) PE=2 SV=2	receptor-like protein 12 [Solanum lycopersicum]
Solyc12g100010.1	--	--	--	--	[R]	General function prediction only	Leucine rich repeat;; Leucine Rich repeats (2 copies);; Leucine Rich Repeat;; Seven in absentia protein family;; Leucine Rich repeat;; Leucine rich repeat;; Leucine rich repeat N-terminal domain	Receptor-like protein 12 (Precursor) GN=RLP12 OS=Arabidopsis thaliana (Mouse-ear cress) PE=2 SV=2	receptor-like protein 12 [Solanum lycopersicum]
Solyc01g009700.1	--	--	--	--	[R]	General function prediction only	Leucine Rich repeats (2 copies);; Leucine rich repeat;; Leucine Rich Repeat;; Leucine Rich repeat;; Leucine rich repeat;; Leucine rich repeat N-terminal domain	Receptor-like protein 12 (Precursor) GN=RLP12 OS=Arabidopsis thaliana (Mouse-ear cress) PE=2 SV=2	receptor-like protein 12 [Solanum lycopersicum]
Solyc01g005780.1	--	--	--	--	[R]	General function prediction only	Leucine Rich repeats (2 copies);; Leucine rich repeat;; Leucine Rich Repeat;; Leucine Rich repeat;; Leucine rich repeat;; Leucine rich repeat N-terminal domain;; Leucine Rich Repeat	Receptor-like protein 12 (Precursor) GN=RLP12 OS=Arabidopsis thaliana (Mouse-ear cress) PE=2 SV=2	receptor-like protein 12 [Solanum lycopersicum]
Solyc01g009700.1	--	--	--	--	[R]	General function prediction only	Leucine Rich repeats (2 copies);; Leucine rich repeat;; Leucine Rich Repeat;; Leucine Rich repeat;; Leucine rich repeat;; Leucine rich repeat N-terminal domain	Receptor-like protein 12 (Precursor) GN=RLP12 OS=Arabidopsis thaliana (Mouse-ear cress) PE=2 SV=2	receptor-like protein 12 [Solanum lycopersicum]
Solyc01g005780.1	--	--	--	--	[R]	General function prediction only	Leucine Rich repeats (2 copies);; Leucine rich repeat;; Leucine Rich Repeat;; Leucine Rich repeat;; Leucine rich repeat;; Leucine rich repeat N-terminal domain;; Leucine Rich Repeat	Receptor-like protein 12 (Precursor) GN=RLP12 OS=Arabidopsis thaliana (Mouse-ear cress) PE=2 SV=2	receptor-like protein 12 [Solanum lycopersicum]
Solyc01g009690.1	--	--	--	--	[R]	General function prediction only	Leucine Rich repeats (2 copies);; Leucine rich repeat;; Leucine Rich Repeat;; Leucine Rich repeat;; Leucine rich repeat N-terminal domain;; Leucine rich repeat	Receptor-like protein 12 (Precursor) GN=RLP12 OS=Arabidopsis thaliana (Mouse-ear cress) PE=2 SV=2	receptor-like protein 12 isoform X1 [Solanum lycopersicum]
Solyc01g009690.1	--	--	--	--	[R]	General function prediction only	Leucine Rich repeats (2 copies);; Leucine rich repeat;; Leucine Rich Repeat;; Leucine Rich repeat;; Leucine rich repeat N-terminal domain;; Leucine rich repeat	Receptor-like protein 12 (Precursor) GN=RLP12 OS=Arabidopsis thaliana (Mouse-ear cress) PE=2 SV=2	receptor-like protein 12 isoform X1 [Solanum lycopersicum]
Solyc01g009690.1	--	--	--	--	[R]	General function prediction only	Leucine Rich repeats (2 copies);; Leucine rich repeat;; Leucine Rich Repeat;; Leucine Rich repeat;; Leucine rich repeat N-terminal domain;; Leucine rich repeat	Receptor-like protein 12 (Precursor) GN=RLP12 OS=Arabidopsis thaliana (Mouse-ear cress) PE=2 SV=2	receptor-like protein 12 isoform X1 [Solanum lycopersicum]
Solyc01g006550.2	[S]	Function unknown	--	--	[R]	General function prediction only	Leucine Rich repeats (2 copies);; Leucine rich repeat;; Leucine Rich Repeat;; Leucine Rich repeat;; Leucine rich repeat;; Leucine rich repeat N-terminal domain;; Leucine Rich Repeat	Receptor-like protein 12 (Precursor) GN=RLP12 OS=Arabidopsis thaliana (Mouse-ear cress) PE=2 SV=2	receptor-like protein 12 isoform X2 [Solanum lycopersicum]
Solyc01g006550.2	[S]	Function unknown	--	--	[R]	General function prediction only	Leucine Rich repeats (2 copies);; Leucine rich repeat;; Leucine Rich Repeat;; Leucine Rich repeat;; Leucine rich repeat;; Leucine rich repeat N-terminal domain;; Leucine Rich Repeat	Receptor-like protein 12 (Precursor) GN=RLP12 OS=Arabidopsis thaliana (Mouse-ear cress) PE=2 SV=2	receptor-like protein 12 isoform X2 [Solanum lycopersicum]
Solyc12g013680.1	[S]	Function unknown	--	--	[R]	General function prediction only	Leucine Rich repeats (2 copies);; Leucine rich repeat;; Leucine Rich Repeat;; Leucine Rich repeat;; Leucine rich repeat;; Leucine rich repeat N-terminal domain	Receptor-like protein 12 (Precursor) GN=RLP12 OS=Arabidopsis thaliana (Mouse-ear cress) PE=2 SV=2	receptor-like protein 12-like [Solanum tuberosum]
Solyc12g013740.1	--	--	--	--	[R]	General function prediction only	Leucine rich repeat;; Leucine Rich repeats (2 copies);; Leucine Rich Repeat;; Leucine rich repeat;; Leucine Rich repeat	Receptor-like protein 12 (Precursor) GN=RLP12 OS=Arabidopsis thaliana (Mouse-ear cress) PE=2 SV=2	receptor-like protein 12-like [Solanum tuberosum]
Solyc01g014160.1	[S]	Function unknown	--	--	[R]	General function prediction only	Leucine rich repeat;; Leucine Rich repeats (2 copies);; Leucine Rich Repeat;; Leucine Rich repeat	LRR receptor-like serine/threonine-protein kinase GSO2 (Precursor) GN=K23L20.3 OS=Arabidopsis thaliana (Mouse-ear cress) PE=2 SV=2	receptor-like protein 12-like [Solanum tuberosum]
Solyc12g100020.1	[S]	Function unknown	--	--	[R]	General function prediction only	Leucine rich repeat;; Leucine Rich repeats (2 copies);; Leucine Rich Repeat;; Leucine Rich repeat;; Leucine rich repeat;; Leucine rich repeat N-terminal domain	Receptor-like protein 12 (Precursor) GN=RLP12 OS=Arabidopsis thaliana (Mouse-ear cress) PE=2 SV=2	receptor-like protein 12-like [Solanum tuberosum]
Solyc01g014300.1	--	--	--	--	[R]	General function prediction only	Leucine Rich Repeat	--	receptor-like protein 12-like [Solanum tuberosum]
Solyc01g014020.1	--	--	--	--	[R]	General function prediction only	Leucine Rich repeats (2 copies);; Leucine rich repeat;; Leucine Rich Repeat;; Leucine Rich repeat;; Leucine rich repeat	Receptor-like protein 12 (Precursor) GN=RLP12 OS=Arabidopsis thaliana (Mouse-ear cress) PE=2 SV=2	receptor-like protein 12-like [Solanum tuberosum]
Solyc01g012690.1	[S]	Function unknown	--	--	[R]	General function prediction only	Leucine Rich repeats (2 copies);; Leucine rich repeat;; Leucine Rich Repeat;; Leucine Rich repeat;; Leucine rich repeat	Leucine-rich repeat receptor-like serine/threonine-protein kinase At1g17230 (Precursor) GN=At1g17230 OS=Arabidopsis thaliana (Mouse-ear cress) PE=2 SV=2	receptor-like protein 12-like [Solanum tuberosum]
Solyc12g100020.1	[S]	Function unknown	--	--	[R]	General function prediction only	Leucine rich repeat;; Leucine Rich repeats (2 copies);; Leucine Rich Repeat;; Leucine Rich repeat;; Leucine rich repeat;; Leucine rich repeat N-terminal domain	Receptor-like protein 12 (Precursor) GN=RLP12 OS=Arabidopsis thaliana (Mouse-ear cress) PE=2 SV=2	receptor-like protein 12-like [Solanum tuberosum]
Solyc01g014150.1	--	--	--	--	[R]	General function prediction only	Leucine Rich repeats (2 copies);; Leucine rich repeat;; Leucine Rich Repeat;; Leucine rich repeat	Receptor-like protein 12 (Precursor) GN=RLP12 OS=Arabidopsis thaliana (Mouse-ear cress) PE=2 SV=2	receptor-like protein 12-like [Solanum tuberosum]
Solyc11g020830.1	--	--	Molecular Function: RNA binding (GO:0003723);; Cellular Component: ribosome (GO:0005840);; Cellular Component: plastid (GO:0009536);;	K02992|3e-24|rcu:RCOM_1654990|chloroplast 30S ribosomal protein S7, putative	[J]	Translation, ribosomal structure and biogenesis	Ribosomal protein S7p/S5e	30S ribosomal protein S7, chloroplastic GN=rps7 OS=Coffea arabica (Arabian coffee) PE=3 SV=1	ribosomal protein S7 (chloroplast) (chloroplast) [Catharanthus roseus]
Solyc10g051270.1	[O]	Posttranslational modification, protein turnover, chaperones	Molecular Function: metal ion binding (GO:0046872);;	K10666|2e-98|vvi:100245178|hypothetical protein LOC100245178	[O]	Posttranslational modification, protein turnover, chaperones	Zinc finger, C3HC4 type (RING finger);; Zinc finger, C3HC4 type (RING finger);; Zinc finger, C3HC4 type (RING finger);; Ring finger domain;; zinc-RING finger domain	E3 ubiquitin-protein ligase RMA1H1 GN=RMA1H1 OS=Capsicum annuum (Bell pepper) PE=1 SV=1	RING finger protein 5-like isoform X1 [Solanum lycopersicum]
Solyc02g085600.1	--	--	Molecular Function: sequence-specific DNA binding transcription factor activity (GO:0003700);; Biological Process: regulation of transcription, DNA-templated (GO:0006355);; Biological Process: cell differentiation (GO:0030154);; Biological Process: regulation of shoot system development (GO:0048831);;	--	--	--	GRAS domain family	Scarecrow-like protein 15 GN=SCL15 OS=Arabidopsis thaliana (Mouse-ear cress) PE=2 SV=3	scarecrow-like protein 15 [Solanum lycopersicum]
Solyc01g090950.2	--	--	--	--	--	--	GRAS domain family	Scarecrow-like protein 6 GN=SCL6 OS=Arabidopsis thaliana (Mouse-ear cress) PE=1 SV=1	scarecrow-like protein 22 [Solanum lycopersicum]
Solyc01g090950.2	--	--	--	--	--	--	GRAS domain family	Scarecrow-like protein 6 GN=SCL6 OS=Arabidopsis thaliana (Mouse-ear cress) PE=1 SV=1	scarecrow-like protein 22 [Solanum lycopersicum]
Solyc01g090950.2	--	--	--	--	--	--	GRAS domain family	Scarecrow-like protein 6 GN=SCL6 OS=Arabidopsis thaliana (Mouse-ear cress) PE=1 SV=1	scarecrow-like protein 22 [Solanum lycopersicum]
Solyc01g090950.2	--	--	--	--	--	--	GRAS domain family	Scarecrow-like protein 6 GN=SCL6 OS=Arabidopsis thaliana (Mouse-ear cress) PE=1 SV=1	scarecrow-like protein 22 [Solanum lycopersicum]
Solyc08g078800.1	--	--	Biological Process: regulation of transcription, DNA-templated (GO:0006355);;	--	--	--	GRAS domain family	Scarecrow-like protein 6 GN=SCL6 OS=Arabidopsis thaliana (Mouse-ear cress) PE=1 SV=1	scarecrow-like protein 22 isoform X2 [Solanum lycopersicum]
Solyc08g078800.1	--	--	Biological Process: regulation of transcription, DNA-templated (GO:0006355);;	--	--	--	GRAS domain family	Scarecrow-like protein 6 GN=SCL6 OS=Arabidopsis thaliana (Mouse-ear cress) PE=1 SV=1	scarecrow-like protein 22 isoform X2 [Solanum lycopersicum]
Solyc08g078800.1	--	--	Biological Process: regulation of transcription, DNA-templated (GO:0006355);;	--	--	--	GRAS domain family	Scarecrow-like protein 6 GN=SCL6 OS=Arabidopsis thaliana (Mouse-ear cress) PE=1 SV=1	scarecrow-like protein 22 isoform X2 [Solanum lycopersicum]
Solyc08g078800.1	--	--	Biological Process: regulation of transcription, DNA-templated (GO:0006355);;	--	--	--	GRAS domain family	Scarecrow-like protein 6 GN=SCL6 OS=Arabidopsis thaliana (Mouse-ear cress) PE=1 SV=1	scarecrow-like protein 22 isoform X2 [Solanum lycopersicum]
Solyc01g109080.2	[TDBLU]	--	--	K08873|0.0|vvi:100260579|hypothetical protein LOC100260579	[L]	Replication, recombination and repair	Phosphatidylinositol 3- and 4-kinase;; FATC domain;; HEAT repeat	Serine/threonine-protein kinase TOR GN=OSJNBa0093E24.9 OS=Oryza sativa subsp. japonica (Rice) PE=2 SV=3	serine/threonine-protein kinase SMG1-like [Solanum lycopersicum]
Solyc05g015510.2	--	--	--	--	--	--	SBP domain	Squamosa promoter-binding-like protein 12 GN=SPL12 OS=Oryza sativa subsp. indica (Rice) PE=2 SV=1	squamosa promoter-binding-like protein 12 [Solanum lycopersicum]
Solyc05g015510.2	--	--	--	--	--	--	SBP domain	Squamosa promoter-binding-like protein 12 GN=SPL12 OS=Oryza sativa subsp. indica (Rice) PE=2 SV=1	squamosa promoter-binding-like protein 12 [Solanum lycopersicum]
Solyc05g015510.2	--	--	--	--	--	--	SBP domain	Squamosa promoter-binding-like protein 12 GN=SPL12 OS=Oryza sativa subsp. indica (Rice) PE=2 SV=1	squamosa promoter-binding-like protein 12 [Solanum lycopersicum]
Solyc05g015510.2	--	--	--	--	--	--	SBP domain	Squamosa promoter-binding-like protein 12 GN=SPL12 OS=Oryza sativa subsp. indica (Rice) PE=2 SV=1	squamosa promoter-binding-like protein 12 [Solanum lycopersicum]
Solyc05g015510.2	--	--	--	--	--	--	SBP domain	Squamosa promoter-binding-like protein 12 GN=SPL12 OS=Oryza sativa subsp. indica (Rice) PE=2 SV=1	squamosa promoter-binding-like protein 12 [Solanum lycopersicum]
Solyc05g015840.2	--	--	--	--	--	--	SBP domain	Squamosa promoter-binding-like protein 13B GN=MFB16.6 OS=Arabidopsis thaliana (Mouse-ear cress) PE=3 SV=1	squamosa promoter-binding-like protein 13A [Solanum lycopersicum]
Solyc05g015840.2	--	--	--	--	--	--	SBP domain	Squamosa promoter-binding-like protein 13B GN=MFB16.6 OS=Arabidopsis thaliana (Mouse-ear cress) PE=3 SV=1	squamosa promoter-binding-like protein 13A [Solanum lycopersicum]
Solyc05g015840.2	--	--	--	--	--	--	SBP domain	Squamosa promoter-binding-like protein 13B GN=MFB16.6 OS=Arabidopsis thaliana (Mouse-ear cress) PE=3 SV=1	squamosa promoter-binding-like protein 13A [Solanum lycopersicum]
Solyc05g015840.2	--	--	--	--	--	--	SBP domain	Squamosa promoter-binding-like protein 13B GN=MFB16.6 OS=Arabidopsis thaliana (Mouse-ear cress) PE=3 SV=1	squamosa promoter-binding-like protein 13A [Solanum lycopersicum]
Solyc05g015840.2	--	--	--	--	--	--	SBP domain	Squamosa promoter-binding-like protein 13B GN=MFB16.6 OS=Arabidopsis thaliana (Mouse-ear cress) PE=3 SV=1	squamosa promoter-binding-like protein 13A [Solanum lycopersicum]
Solyc04g045560.2	--	--	--	--	--	--	SBP domain	Squamosa promoter-binding-like protein 2 GN=SPL2 OS=Arabidopsis thaliana (Mouse-ear cress) PE=2 SV=1	squamosa promoter-binding-like protein 3 [Solanum lycopersicum]
Solyc04g045560.2	--	--	--	--	--	--	SBP domain	Squamosa promoter-binding-like protein 2 GN=SPL2 OS=Arabidopsis thaliana (Mouse-ear cress) PE=2 SV=1	squamosa promoter-binding-like protein 3 [Solanum lycopersicum]
Solyc04g045560.2	--	--	--	--	--	--	SBP domain	Squamosa promoter-binding-like protein 2 GN=SPL2 OS=Arabidopsis thaliana (Mouse-ear cress) PE=2 SV=1	squamosa promoter-binding-like protein 3 [Solanum lycopersicum]
Solyc04g045560.2	--	--	--	--	--	--	SBP domain	Squamosa promoter-binding-like protein 2 GN=SPL2 OS=Arabidopsis thaliana (Mouse-ear cress) PE=2 SV=1	squamosa promoter-binding-like protein 3 [Solanum lycopersicum]
Solyc04g045560.2	--	--	--	--	--	--	SBP domain	Squamosa promoter-binding-like protein 2 GN=SPL2 OS=Arabidopsis thaliana (Mouse-ear cress) PE=2 SV=1	squamosa promoter-binding-like protein 3 [Solanum lycopersicum]
Solyc12g038520.1	--	--	--	--	--	--	SBP domain	Squamosa promoter-binding-like protein 6 GN=SPL6 OS=Arabidopsis thaliana (Mouse-ear cress) PE=2 SV=2	squamosa promoter-binding-like protein 6 [Solanum lycopersicum]
Solyc05g012040.2	--	--	--	--	--	--	SBP domain	Squamosa promoter-binding-like protein 6 GN=SPL6 OS=Arabidopsis thaliana (Mouse-ear cress) PE=2 SV=2	squamosa promoter-binding-like protein 6 [Solanum lycopersicum]
Solyc05g012040.2	--	--	--	--	--	--	SBP domain	Squamosa promoter-binding-like protein 6 GN=SPL6 OS=Arabidopsis thaliana (Mouse-ear cress) PE=2 SV=2	squamosa promoter-binding-like protein 6 [Solanum lycopersicum]
Solyc12g038520.1	--	--	--	--	--	--	SBP domain	Squamosa promoter-binding-like protein 6 GN=SPL6 OS=Arabidopsis thaliana (Mouse-ear cress) PE=2 SV=2	squamosa promoter-binding-like protein 6 [Solanum lycopersicum]
Solyc05g012040.2	--	--	--	--	--	--	SBP domain	Squamosa promoter-binding-like protein 6 GN=SPL6 OS=Arabidopsis thaliana (Mouse-ear cress) PE=2 SV=2	squamosa promoter-binding-like protein 6 [Solanum lycopersicum]
Solyc12g038520.1	--	--	--	--	--	--	SBP domain	Squamosa promoter-binding-like protein 6 GN=SPL6 OS=Arabidopsis thaliana (Mouse-ear cress) PE=2 SV=2	squamosa promoter-binding-like protein 6 [Solanum lycopersicum]
Solyc12g038520.1	--	--	--	--	--	--	SBP domain	Squamosa promoter-binding-like protein 6 GN=SPL6 OS=Arabidopsis thaliana (Mouse-ear cress) PE=2 SV=2	squamosa promoter-binding-like protein 6 [Solanum lycopersicum]
Solyc05g012040.2	--	--	--	--	--	--	SBP domain	Squamosa promoter-binding-like protein 6 GN=SPL6 OS=Arabidopsis thaliana (Mouse-ear cress) PE=2 SV=2	squamosa promoter-binding-like protein 6 [Solanum lycopersicum]
Solyc05g012040.2	--	--	--	--	--	--	SBP domain	Squamosa promoter-binding-like protein 6 GN=SPL6 OS=Arabidopsis thaliana (Mouse-ear cress) PE=2 SV=2	squamosa promoter-binding-like protein 6 [Solanum lycopersicum]
Solyc12g038520.1	--	--	--	--	--	--	SBP domain	Squamosa promoter-binding-like protein 6 GN=SPL6 OS=Arabidopsis thaliana (Mouse-ear cress) PE=2 SV=2	squamosa promoter-binding-like protein 6 [Solanum lycopersicum]
Solyc10g078700.1	--	--	--	--	--	--	SBP domain	Squamosa promoter-binding-like protein 15 GN=SPL15 OS=Arabidopsis thaliana (Mouse-ear cress) PE=2 SV=1	squamosa promoter-binding-like protein 9 [Solanum lycopersicum]
Solyc10g078700.1	--	--	--	--	--	--	SBP domain	Squamosa promoter-binding-like protein 15 GN=SPL15 OS=Arabidopsis thaliana (Mouse-ear cress) PE=2 SV=1	squamosa promoter-binding-like protein 9 [Solanum lycopersicum]
Solyc10g078700.1	--	--	--	--	--	--	SBP domain	Squamosa promoter-binding-like protein 15 GN=SPL15 OS=Arabidopsis thaliana (Mouse-ear cress) PE=2 SV=1	squamosa promoter-binding-like protein 9 [Solanum lycopersicum]
Solyc10g078700.1	--	--	--	--	--	--	SBP domain	Squamosa promoter-binding-like protein 15 GN=SPL15 OS=Arabidopsis thaliana (Mouse-ear cress) PE=2 SV=1	squamosa promoter-binding-like protein 9 [Solanum lycopersicum]
Solyc10g078700.1	--	--	--	--	--	--	SBP domain	Squamosa promoter-binding-like protein 15 GN=SPL15 OS=Arabidopsis thaliana (Mouse-ear cress) PE=2 SV=1	squamosa promoter-binding-like protein 9 [Solanum lycopersicum]
Solyc07g042830.2	[G]	Carbohydrate transport and metabolism	Molecular Function: starch synthase activity (GO:0009011);; Biological Process: glucan biosynthetic process (GO:0009250);;	K00703|0.0|vvi:100233071|starch synthase VI	--	--	Starch synthase catalytic domain;; Glycosyl transferases group 1;; Glycosyl transferase 4-like domain	Probable starch synthase 4, chloroplastic/amyloplastic (Precursor) GN=SS4 OS=Arabidopsis thaliana (Mouse-ear cress) PE=2 SV=1	starch synthase VI [Solanum lycopersicum]
Solyc03g123490.1	[O]	Posttranslational modification, protein turnover, chaperones	Molecular Function: serine-type endopeptidase activity (GO:0004252);; Cellular Component: extracellular region (GO:0005576);; Biological Process: proteolysis (GO:0006508);; Molecular Function: identical protein binding (GO:0042802);; Biological Process: negative regulation of catalytic activity (GO:0043086);;	--	--	--	Subtilase family;; PA domain;; Peptidase inhibitor I9	Subtilisin-like protease (Precursor) GN=At5g67360 OS=Arabidopsis thaliana (Mouse-ear cress) PE=1 SV=1	subtilisin-like protease [Solanum lycopersicum]
Solyc02g077250.2	--	--	Biological Process: defense response (GO:0006952);; Biological Process: signal transduction (GO:0007165);; Biological Process: biosynthetic process (GO:0009058);; Biological Process: post-embryonic development (GO:0009791);; Biological Process: cellular component organization (GO:0016043);; Biological Process: regulation of cellular metabolic process (GO:0031323);; Biological Process: cellular ma…	--	--	--	TCP family transcription factor	Transcription factor TCP10 GN=TCP10 OS=Arabidopsis thaliana (Mouse-ear cress) PE=1 SV=1	TCP transcription factor 1 [Solanum lycopersicum]
Solyc05g012840.1	--	--	Biological Process: defense response (GO:0006952);; Biological Process: signal transduction (GO:0007165);; Biological Process: biosynthetic process (GO:0009058);; Biological Process: post-embryonic development (GO:0009791);; Biological Process: cellular component organization (GO:0016043);; Biological Process: regulation of cellular metabolic process (GO:0031323);; Biological Process: cellular ma…	--	--	--	TCP family transcription factor	Transcription factor TCP4 GN=K15M2.17 OS=Arabidopsis thaliana (Mouse-ear cress) PE=2 SV=1	TCP transcription factor 1 [Solanum lycopersicum]
Solyc02g077250.2	--	--	Biological Process: defense response (GO:0006952);; Biological Process: signal transduction (GO:0007165);; Biological Process: biosynthetic process (GO:0009058);; Biological Process: post-embryonic development (GO:0009791);; Biological Process: cellular component organization (GO:0016043);; Biological Process: regulation of cellular metabolic process (GO:0031323);; Biological Process: cellular ma…	--	--	--	TCP family transcription factor	Transcription factor TCP10 GN=TCP10 OS=Arabidopsis thaliana (Mouse-ear cress) PE=1 SV=1	TCP transcription factor 1 [Solanum lycopersicum]
Solyc05g012840.1	--	--	Biological Process: defense response (GO:0006952);; Biological Process: signal transduction (GO:0007165);; Biological Process: biosynthetic process (GO:0009058);; Biological Process: post-embryonic development (GO:0009791);; Biological Process: cellular component organization (GO:0016043);; Biological Process: regulation of cellular metabolic process (GO:0031323);; Biological Process: cellular ma…	--	--	--	TCP family transcription factor	Transcription factor TCP4 GN=K15M2.17 OS=Arabidopsis thaliana (Mouse-ear cress) PE=2 SV=1	TCP transcription factor 1 [Solanum lycopersicum]
Solyc02g077250.2	--	--	Biological Process: defense response (GO:0006952);; Biological Process: signal transduction (GO:0007165);; Biological Process: biosynthetic process (GO:0009058);; Biological Process: post-embryonic development (GO:0009791);; Biological Process: cellular component organization (GO:0016043);; Biological Process: regulation of cellular metabolic process (GO:0031323);; Biological Process: cellular ma…	--	--	--	TCP family transcription factor	Transcription factor TCP10 GN=TCP10 OS=Arabidopsis thaliana (Mouse-ear cress) PE=1 SV=1	TCP transcription factor 1 [Solanum lycopersicum]
Solyc05g012840.1	--	--	Biological Process: defense response (GO:0006952);; Biological Process: signal transduction (GO:0007165);; Biological Process: biosynthetic process (GO:0009058);; Biological Process: post-embryonic development (GO:0009791);; Biological Process: cellular component organization (GO:0016043);; Biological Process: regulation of cellular metabolic process (GO:0031323);; Biological Process: cellular ma…	--	--	--	TCP family transcription factor	Transcription factor TCP4 GN=K15M2.17 OS=Arabidopsis thaliana (Mouse-ear cress) PE=2 SV=1	TCP transcription factor 1 [Solanum lycopersicum]
Solyc02g077250.2	--	--	Biological Process: defense response (GO:0006952);; Biological Process: signal transduction (GO:0007165);; Biological Process: biosynthetic process (GO:0009058);; Biological Process: post-embryonic development (GO:0009791);; Biological Process: cellular component organization (GO:0016043);; Biological Process: regulation of cellular metabolic process (GO:0031323);; Biological Process: cellular ma…	--	--	--	TCP family transcription factor	Transcription factor TCP10 GN=TCP10 OS=Arabidopsis thaliana (Mouse-ear cress) PE=1 SV=1	TCP transcription factor 1 [Solanum lycopersicum]
Solyc05g012840.1	--	--	Biological Process: defense response (GO:0006952);; Biological Process: signal transduction (GO:0007165);; Biological Process: biosynthetic process (GO:0009058);; Biological Process: post-embryonic development (GO:0009791);; Biological Process: cellular component organization (GO:0016043);; Biological Process: regulation of cellular metabolic process (GO:0031323);; Biological Process: cellular ma…	--	--	--	TCP family transcription factor	Transcription factor TCP4 GN=K15M2.17 OS=Arabidopsis thaliana (Mouse-ear cress) PE=2 SV=1	TCP transcription factor 1 [Solanum lycopersicum]
Solyc07g053410.2	--	--	Biological Process: defense response (GO:0006952);; Biological Process: signal transduction (GO:0007165);; Biological Process: biosynthetic process (GO:0009058);; Biological Process: post-embryonic development (GO:0009791);; Biological Process: cellular component organization (GO:0016043);; Biological Process: regulation of cellular metabolic process (GO:0031323);; Biological Process: cellular ma…	--	--	--	TCP family transcription factor	Transcription factor TCP4 GN=K15M2.17 OS=Arabidopsis thaliana (Mouse-ear cress) PE=2 SV=1	TCP transcription factor 10 [Solanum lycopersicum]
Solyc07g053410.2	--	--	Biological Process: defense response (GO:0006952);; Biological Process: signal transduction (GO:0007165);; Biological Process: biosynthetic process (GO:0009058);; Biological Process: post-embryonic development (GO:0009791);; Biological Process: cellular component organization (GO:0016043);; Biological Process: regulation of cellular metabolic process (GO:0031323);; Biological Process: cellular ma…	--	--	--	TCP family transcription factor	Transcription factor TCP4 GN=K15M2.17 OS=Arabidopsis thaliana (Mouse-ear cress) PE=2 SV=1	TCP transcription factor 10 [Solanum lycopersicum]
Solyc07g053410.2	--	--	Biological Process: defense response (GO:0006952);; Biological Process: signal transduction (GO:0007165);; Biological Process: biosynthetic process (GO:0009058);; Biological Process: post-embryonic development (GO:0009791);; Biological Process: cellular component organization (GO:0016043);; Biological Process: regulation of cellular metabolic process (GO:0031323);; Biological Process: cellular ma…	--	--	--	TCP family transcription factor	Transcription factor TCP4 GN=K15M2.17 OS=Arabidopsis thaliana (Mouse-ear cress) PE=2 SV=1	TCP transcription factor 10 [Solanum lycopersicum]
Solyc07g053410.2	--	--	Biological Process: defense response (GO:0006952);; Biological Process: signal transduction (GO:0007165);; Biological Process: biosynthetic process (GO:0009058);; Biological Process: post-embryonic development (GO:0009791);; Biological Process: cellular component organization (GO:0016043);; Biological Process: regulation of cellular metabolic process (GO:0031323);; Biological Process: cellular ma…	--	--	--	TCP family transcription factor	Transcription factor TCP4 GN=K15M2.17 OS=Arabidopsis thaliana (Mouse-ear cress) PE=2 SV=1	TCP transcription factor 10 [Solanum lycopersicum]
Solyc07g053410.2	--	--	Biological Process: defense response (GO:0006952);; Biological Process: signal transduction (GO:0007165);; Biological Process: biosynthetic process (GO:0009058);; Biological Process: post-embryonic development (GO:0009791);; Biological Process: cellular component organization (GO:0016043);; Biological Process: regulation of cellular metabolic process (GO:0031323);; Biological Process: cellular ma…	--	--	--	TCP family transcription factor	Transcription factor TCP4 GN=K15M2.17 OS=Arabidopsis thaliana (Mouse-ear cress) PE=2 SV=1	TCP transcription factor 10 [Solanum lycopersicum]
Solyc07g053410.2	--	--	Biological Process: defense response (GO:0006952);; Biological Process: signal transduction (GO:0007165);; Biological Process: biosynthetic process (GO:0009058);; Biological Process: post-embryonic development (GO:0009791);; Biological Process: cellular component organization (GO:0016043);; Biological Process: regulation of cellular metabolic process (GO:0031323);; Biological Process: cellular ma…	--	--	--	TCP family transcription factor	Transcription factor TCP4 GN=K15M2.17 OS=Arabidopsis thaliana (Mouse-ear cress) PE=2 SV=1	TCP transcription factor 10 [Solanum lycopersicum]
Solyc08g048390.1	--	--	--	--	--	--	TCP family transcription factor	Transcription factor TCP2 GN=TCP2 OS=Arabidopsis thaliana (Mouse-ear cress) PE=2 SV=1	TCP transcription factor 24 [Solanum lycopersicum]
Solyc08g048390.1	--	--	--	--	--	--	TCP family transcription factor	Transcription factor TCP2 GN=TCP2 OS=Arabidopsis thaliana (Mouse-ear cress) PE=2 SV=1	TCP transcription factor 24 [Solanum lycopersicum]
Solyc08g048390.1	--	--	--	--	--	--	TCP family transcription factor	Transcription factor TCP2 GN=TCP2 OS=Arabidopsis thaliana (Mouse-ear cress) PE=2 SV=1	TCP transcription factor 24 [Solanum lycopersicum]
Solyc08g048390.1	--	--	--	--	--	--	TCP family transcription factor	Transcription factor TCP2 GN=TCP2 OS=Arabidopsis thaliana (Mouse-ear cress) PE=2 SV=1	TCP transcription factor 24 [Solanum lycopersicum]
Solyc12g014140.1	--	--	Biological Process: MAPK cascade (GO:0000165);; Molecular Function: sequence-specific DNA binding transcription factor activity (GO:0003700);; Biological Process: protein targeting to membrane (GO:0006612);; Biological Process: response to bacterium (GO:0009617);; Biological Process: embryo development ending in seed dormancy (GO:0009793);; Biological Process: systemic acquired resistance, salicy…	--	--	--	TCP family transcription factor	Transcription factor TCP4 GN=K15M2.17 OS=Arabidopsis thaliana (Mouse-ear cress) PE=2 SV=1	TCP transcription factor 3 [Solanum lycopersicum]
Solyc12g014140.1	--	--	Biological Process: MAPK cascade (GO:0000165);; Molecular Function: sequence-specific DNA binding transcription factor activity (GO:0003700);; Biological Process: protein targeting to membrane (GO:0006612);; Biological Process: response to bacterium (GO:0009617);; Biological Process: embryo development ending in seed dormancy (GO:0009793);; Biological Process: systemic acquired resistance, salicy…	--	--	--	TCP family transcription factor	Transcription factor TCP4 GN=K15M2.17 OS=Arabidopsis thaliana (Mouse-ear cress) PE=2 SV=1	TCP transcription factor 3 [Solanum lycopersicum]
Solyc12g014140.1	--	--	Biological Process: MAPK cascade (GO:0000165);; Molecular Function: sequence-specific DNA binding transcription factor activity (GO:0003700);; Biological Process: protein targeting to membrane (GO:0006612);; Biological Process: response to bacterium (GO:0009617);; Biological Process: embryo development ending in seed dormancy (GO:0009793);; Biological Process: systemic acquired resistance, salicy…	--	--	--	TCP family transcription factor	Transcription factor TCP4 GN=K15M2.17 OS=Arabidopsis thaliana (Mouse-ear cress) PE=2 SV=1	TCP transcription factor 3 [Solanum lycopersicum]
Solyc06g060760.2	[G]	Carbohydrate transport and metabolism	Molecular Function: transporter activity (GO:0005215);; Cellular Component: vacuolar membrane (GO:0005774);; Biological Process: transport (GO:0006810);; Cellular Component: integral component of membrane (GO:0016021);;	--	[G]	Carbohydrate transport and metabolism	Major intrinsic protein	Probable aquaporin TIP-type RB7-5A OS=Nicotiana tabacum (Common tobacco) PE=1 SV=1	TIP protein [Solanum lycopersicum]
Solyc01g105270.2	--	--	--	--	--	--	Protein of unknown function (DUF1084)	Tobamovirus multiplication protein 1 GN=F17L22.250 OS=Arabidopsis thaliana (Mouse-ear cress) PE=1 SV=1	tobamovirus multiplication 1 homolog 2 [Solanum lycopersicum]
Solyc08g048370.2	--	--	--	--	--	--	TCP family transcription factor	Transcription factor TCP2 GN=TCP2 OS=Arabidopsis thaliana (Mouse-ear cress) PE=2 SV=1	transcription factor TCP2-like [Solanum lycopersicum]
Solyc08g048370.2	--	--	--	--	--	--	TCP family transcription factor	Transcription factor TCP2 GN=TCP2 OS=Arabidopsis thaliana (Mouse-ear cress) PE=2 SV=1	transcription factor TCP2-like [Solanum lycopersicum]
Solyc08g048370.2	--	--	--	--	--	--	TCP family transcription factor	Transcription factor TCP2 GN=TCP2 OS=Arabidopsis thaliana (Mouse-ear cress) PE=2 SV=1	transcription factor TCP2-like [Solanum lycopersicum]
Solyc08g048370.2	--	--	--	--	--	--	TCP family transcription factor	Transcription factor TCP2 GN=TCP2 OS=Arabidopsis thaliana (Mouse-ear cress) PE=2 SV=1	transcription factor TCP2-like [Solanum lycopersicum]
Solyc10g008780.1	--	--	--	--	--	--	TCP family transcription factor	Transcription factor TCP10 GN=TCP10 OS=Arabidopsis thaliana (Mouse-ear cress) PE=1 SV=1	transcription factor TCP3-like, partial [Nicotiana sylvestris]
Solyc10g008780.1	--	--	--	--	--	--	TCP family transcription factor	Transcription factor TCP10 GN=TCP10 OS=Arabidopsis thaliana (Mouse-ear cress) PE=1 SV=1	transcription factor TCP3-like, partial [Nicotiana sylvestris]
Solyc10g008780.1	--	--	--	--	--	--	TCP family transcription factor	Transcription factor TCP10 GN=TCP10 OS=Arabidopsis thaliana (Mouse-ear cress) PE=1 SV=1	transcription factor TCP3-like, partial [Nicotiana sylvestris]
Solyc05g053750.1	[R]	General function prediction only	Biological Process: lipid catabolic process (GO:0016042);; Molecular Function: hydrolase activity, acting on ester bonds (GO:0016788);;	--	[I]	Lipid transport and metabolism	Partial alpha/beta-hydrolase lipase region;; Alpha/beta hydrolase family;; Alpha/beta hydrolase family;; alpha/beta hydrolase fold;; Prolyl oligopeptidase family	Triacylglycerol lipase 2 (Precursor) GN=LIP2 OS=Arabidopsis thaliana (Mouse-ear cress) PE=2 SV=1	triacylglycerol lipase 2-like [Solanum lycopersicum]
Solyc05g015970.1	--	--	--	--	--	--	Domain of unknown function (DUF1985);; Ulp1 protease family, C-terminal catalytic domain	--	Ulp1 protease family, C-terminal catalytic domain containing protein [Solanum demissum]
Solyc11g042590.1	--	--	--	--	--	--	Domain of unknown function (DUF1985);; Ulp1 protease family, C-terminal catalytic domain	--	Ulp1 protease family, C-terminal catalytic domain containing protein [Solanum demissum]
Solyc01g044290.1	--	--	--	--	--	--	Domain of unknown function (DUF1985)	--	Ulp1 protease family, C-terminal catalytic domain containing protein [Solanum demissum]
Solyc04g076260.1	--	--	--	--	--	--	--	Uncharacterized protein At5g64816 (Precursor) GN=At5g64816 OS=Arabidopsis thaliana (Mouse-ear cress) PE=2 SV=1	uncharacterized protein At5g64816-like [Solanum lycopersicum]
Solyc10g006710.2	[RTKL]	--	--	--	--	--	Protein tyrosine kinase;; Protein kinase domain;; S-locus glycoprotein family;; D-mannose binding lectin;; PAN-like domain;; Domain of unknown function (DUF3403)	G-type lectin S-receptor-like serine/threonine-protein kinase At4g27290 (Precursor) GN=At4g27290 OS=Arabidopsis thaliana (Mouse-ear cress) PE=3 SV=4	uncharacterized protein LOC101244232 [Solanum lycopersicum]
Solyc10g006710.2	[RTKL]	--	--	--	--	--	Protein tyrosine kinase;; Protein kinase domain;; S-locus glycoprotein family;; D-mannose binding lectin;; PAN-like domain;; Domain of unknown function (DUF3403)	G-type lectin S-receptor-like serine/threonine-protein kinase At4g27290 (Precursor) GN=At4g27290 OS=Arabidopsis thaliana (Mouse-ear cress) PE=3 SV=4	uncharacterized protein LOC101244232 [Solanum lycopersicum]
Solyc01g094050.1	--	--	--	--	[U]	Intracellular trafficking, secretion, and vesicular transport	--	--	uncharacterized protein LOC101244711 [Solanum lycopersicum]
Solyc03g124000.1	--	--	--	--	[A]	RNA processing and modification	SEN1 N terminal	--	uncharacterized protein LOC101249343 isoform X1 [Solanum lycopersicum]
Solyc05g010450.1	--	--	--	--	--	--	--	--	uncharacterized protein LOC101250888 [Solanum lycopersicum]
Solyc05g010450.1	--	--	--	--	--	--	--	--	uncharacterized protein LOC101250888 [Solanum lycopersicum]
Solyc03g031780.2	--	--	--	--	--	--	--	--	uncharacterized protein LOC101256161 [Solanum lycopersicum]
Solyc03g031780.2	--	--	--	--	--	--	--	--	uncharacterized protein LOC101256161 [Solanum lycopersicum]
Solyc03g031780.2	--	--	--	--	--	--	--	--	uncharacterized protein LOC101256161 [Solanum lycopersicum]
Solyc08g068020.1	--	--	--	--	[R]	General function prediction only	--	--	uncharacterized protein LOC101259468 isoform X1 [Solanum lycopersicum]
Solyc01g099980.2	--	--	--	--	--	--	Protein of unknown function (DUF1399)	--	uncharacterized protein LOC101261459 isoform X2 [Solanum lycopersicum]
Solyc05g007290.1	[DZ]	--	Molecular Function: chromatin binding (GO:0003682);; Molecular Function: phospholipid binding (GO:0005543);; Cellular Component: cell cortex (GO:0005938);; Molecular Function: zinc ion binding (GO:0008270);; Molecular Function: Ran GTPase binding (GO:0008536);; Biological Process: cortical protein anchoring (GO:0032065);;	--	--	--	Regulator of chromosome condensation (RCC1) repeat;; Regulator of chromosome condensation (RCC1) repeat;; FYVE zinc finger;; Transcription factor BRX N-terminal domain	Ultraviolet-B receptor UVR8 GN=UVR8 OS=Arabidopsis thaliana (Mouse-ear cress) PE=1 SV=1	uncharacterized protein LOC101262813 [Solanum lycopersicum]
Solyc05g007290.1	[DZ]	--	Molecular Function: chromatin binding (GO:0003682);; Molecular Function: phospholipid binding (GO:0005543);; Cellular Component: cell cortex (GO:0005938);; Molecular Function: zinc ion binding (GO:0008270);; Molecular Function: Ran GTPase binding (GO:0008536);; Biological Process: cortical protein anchoring (GO:0032065);;	--	--	--	Regulator of chromosome condensation (RCC1) repeat;; Regulator of chromosome condensation (RCC1) repeat;; FYVE zinc finger;; Transcription factor BRX N-terminal domain	Ultraviolet-B receptor UVR8 GN=UVR8 OS=Arabidopsis thaliana (Mouse-ear cress) PE=1 SV=1	uncharacterized protein LOC101262813 [Solanum lycopersicum]
Solyc05g007290.1	[DZ]	--	Molecular Function: chromatin binding (GO:0003682);; Molecular Function: phospholipid binding (GO:0005543);; Cellular Component: cell cortex (GO:0005938);; Molecular Function: zinc ion binding (GO:0008270);; Molecular Function: Ran GTPase binding (GO:0008536);; Biological Process: cortical protein anchoring (GO:0032065);;	--	--	--	Regulator of chromosome condensation (RCC1) repeat;; Regulator of chromosome condensation (RCC1) repeat;; FYVE zinc finger;; Transcription factor BRX N-terminal domain	Ultraviolet-B receptor UVR8 GN=UVR8 OS=Arabidopsis thaliana (Mouse-ear cress) PE=1 SV=1	uncharacterized protein LOC101262813 [Solanum lycopersicum]
Solyc05g055200.2	--	--	--	--	[O]	Posttranslational modification, protein turnover, chaperones	Clp amino terminal domain	--	uncharacterized protein LOC101263518 [Solanum lycopersicum]
Solyc05g055200.2	--	--	--	--	[O]	Posttranslational modification, protein turnover, chaperones	Clp amino terminal domain	--	uncharacterized protein LOC101263518 [Solanum lycopersicum]
Solyc05g055200.2	--	--	--	--	[O]	Posttranslational modification, protein turnover, chaperones	Clp amino terminal domain	--	uncharacterized protein LOC101263518 [Solanum lycopersicum]
Solyc03g026370.1	--	--	Biological Process: cell wall macromolecule catabolic process (GO:0016998);;	--	--	--	LysM domain	--	uncharacterized protein LOC101263880 [Solanum lycopersicum]
Solyc03g111490.1	--	--	--	--	--	--	Domain of unknown function (DUF1985);; Ulp1 protease family, C-terminal catalytic domain	--	uncharacterized protein LOC102585332 [Solanum tuberosum]
Solyc12g070190.1	--	--	--	--	--	--	Domain of unknown function (DUF1985)	--	uncharacterized protein LOC102585332 [Solanum tuberosum]
Solyc11g007360.1	--	--	--	--	--	--	F-box associated domain	--	uncharacterized protein LOC104644457 isoform X2 [Solanum lycopersicum]
Solyc02g084960.1	--	--	--	--	--	--	--	--	uncharacterized protein LOC104645741 [Solanum lycopersicum]
Solyc02g084960.1	--	--	--	--	--	--	--	--	uncharacterized protein LOC104645741 [Solanum lycopersicum]
Solyc04g015710.2	--	--	--	--	--	--	SANTA (SANT Associated)	--	uncharacterized protein LOC104646676 [Solanum lycopersicum]
Solyc06g048580.1	--	--	--	--	--	--	--	--	uncharacterized protein LOC104647107 [Solanum lycopersicum]
Solyc12g019730.1	--	--	Biological Process: proteolysis (GO:0006508);; Molecular Function: cysteine-type peptidase activity (GO:0008234);;	--	--	--	Domain of unknown function (DUF1985);; Ulp1 protease family, C-terminal catalytic domain	--	uncharacterized protein LOC104648126 isoform X3 [Solanum lycopersicum]
Solyc08g067580.1	--	--	--	--	--	--	--	--	uncharacterized protein LOC104648854 isoform X1 [Solanum lycopersicum]
Solyc08g067560.1	--	--	--	--	--	--	--	--	uncharacterized protein LOC104648854 isoform X1 [Solanum lycopersicum]
Solyc10g007170.1	--	--	--	--	--	--	--	--	uncharacterized protein LOC104649478 [Solanum lycopersicum]
Solyc09g005090.1	--	--	--	--	[R]	General function prediction only	Leucine rich repeat;; Leucine Rich repeats (2 copies);; Leucine Rich Repeat;; Leucine Rich repeat;; Leucine rich repeat;; Leucine rich repeat N-terminal domain	Receptor-like protein 12 (Precursor) GN=RLP12 OS=Arabidopsis thaliana (Mouse-ear cress) PE=2 SV=2	verticillium wilt disease resistance protein [Solanum lycopersicum]

## Sheet: miRNA target and methylation
gene_id	m_J01	m_J02	m_J03	m_J01_CHH	m_J02_CHH	m_J03_CHH	m_J01_CHG	m_J02_CHG	m_J03_CHG	m_J01_CG	m_J02_CG	m_J03_CG	miRNA	COG_Class	COG_Class_Annotation	GO_Annotation	KEGG_Annotation	KOG_Class	KOG_class_Annotation	Pfam_annotation	Swissprot_annotation	nr_annotation
Solyc01g016370.1	0.08319	0.085947	0.081064	0.008734	0.001586	0.02192	0.051724	0.015306	0.056995	0.883212	0.963504	0.91	conservative_1_46954	[S]	Function unknown	--	--	[R]	General function prediction only	Leucine rich repeat;; Leucine Rich repeats (2 copies);; Leucine Rich Repeat;; Leucine Rich repeat;; Leucine rich repeat;; Leucine rich repeat N-terminal domain	Receptor-like protein 12 (Precursor) GN=RLP12 OS=Arabidopsis thaliana (Mouse-ear cress) PE=2 SV=2	9A [Solanum pimpinellifolium]
Solyc01g080150.2	0.034221	0.030561	0.066061	0.007293	0.010277	0.018182	0.004525	0.010929	0.086294	0.173077	0.123506	0.238255	sly-miR9472-3p	[J]	Translation, ribosomal structure and biogenesis	Molecular Function: ATP binding (GO:0005524);; Biological Process: tRNA processing (GO:0008033);; Molecular Function: transferase activity (GO:0016740);;	K10760|1e-108|vvi:100249482|hypothetical protein LOC100249482	[J]	Translation, ribosomal structure and biogenesis	IPP transferase;; Isopentenyl transferase	Adenylate isopentenyltransferase 5, chloroplastic (Precursor) GN=IPT5 OS=Arabidopsis thaliana (Mouse-ear cress) PE=1 SV=2	adenylate isopentenyltransferase 5, chloroplastic-like [Solanum lycopersicum]
Solyc02g064960.2	0.013072	0.019094	0.017182	0.006036	0.010303	0.004274	0.021401	0.019097	0.018966	0.047718	0.080679	0.10177	conservative_4_19356	--	--	Molecular Function: DNA binding (GO:0003677);; Molecular Function: sequence-specific DNA binding transcription factor activity (GO:0003700);; Cellular Component: nucleus (GO:0005634);; Biological Process: regulation of transcription, DNA-templated (GO:0006355);;	K09284|0.0|vvi:100268051|AP2	--	--	AP2 domain	Floral homeotic protein APETALA 2 GN=AP2 OS=Arabidopsis thaliana (Mouse-ear cress) PE=1 SV=1	AP2 transcription factor SlAP2b isoform X1 [Solanum lycopersicum]
Solyc02g093150.2	0.007769	0.013247	0.009729	0.004494	0.002726	0.000917	0	0.006757	0.004367	0.037464	0.076294	0.063981	conservative_4_19356	--	--	Molecular Function: DNA binding (GO:0003677);; Molecular Function: sequence-specific DNA binding transcription factor activity (GO:0003700);; Cellular Component: nucleus (GO:0005634);; Biological Process: regulation of transcription, DNA-templated (GO:0006355);;	K09284|0.0|vvi:100268051|AP2	--	--	AP2 domain	Floral homeotic protein APETALA 2 GN=AP2 OS=Arabidopsis thaliana (Mouse-ear cress) PE=1 SV=1	AP2 transcription factor SlAP2c [Solanum lycopersicum]
Solyc11g072600.1	0.092512	0.115433	0.101036	0.031075	0.022635	0.01807	0.072197	0.069482	0.030508	0.309061	0.454311	0.424913	conservative_4_19356	--	--	Molecular Function: DNA binding (GO:0003677);; Molecular Function: sequence-specific DNA binding transcription factor activity (GO:0003700);; Cellular Component: nucleus (GO:0005634);; Biological Process: regulation of transcription, DNA-templated (GO:0006355);;	K09284|0.0|vvi:100246815|hypothetical protein LOC100246815	--	--	AP2 domain	Ethylene-responsive transcription factor RAP2-7 GN=T17D12.11 OS=Arabidopsis thaliana (Mouse-ear cress) PE=2 SV=2	AP2 transcription factor SlAP2d isoform X1 [Solanum lycopersicum]
Solyc06g075510.2	0.027579	0.028621	0.024651	0.005429	0.005967	0.004592	0.008163	0.007117	0.002268	0.224638	0.204893	0.203187	conservative_4_19356	--	--	Molecular Function: DNA binding (GO:0003677);; Molecular Function: sequence-specific DNA binding transcription factor activity (GO:0003700);; Cellular Component: nucleus (GO:0005634);; Biological Process: regulation of transcription, DNA-templated (GO:0006355);;	K09284|1e-159|rcu:RCOM_0328910|Protein AINTEGUMENTA, putative (EC:1.3.1.74)	--	--	AP2 domain	Ethylene-responsive transcription factor RAP2-7 GN=T17D12.11 OS=Arabidopsis thaliana (Mouse-ear cress) PE=2 SV=2	AP2 transcription factor SlAP2e [Solanum lycopersicum]
Solyc03g083110.1	0.078097	0.06962	0.075099	0.050952	0.04234	0.035627	0.241176	0.164179	0.111111	0.154412	0.22449	0.342593	conservative_8_15272	--	--	--	K09287|2e-99|vvi:100250084|hypothetical protein LOC100250084	--	--	B3 DNA binding domain;; AP2 domain	AP2/ERF and B3 domain-containing transcription factor At1g51120 GN=At1g51120 OS=Arabidopsis thaliana (Mouse-ear cress) PE=2 SV=1	AP2/ERF and B3 domain-containing transcription factor At1g51120-like [Solanum lycopersicum]
Solyc10g084340.1	0.053477	0.046154	0.048144	0.005078	0.002109	0.004589	0.004458	0.009569	0.004458	0.470745	0.379581	0.402116	conservative_4_19356	--	--	Biological Process: transcription, DNA-templated (GO:0006351);;	--	--	--	AP2 domain	Floral homeotic protein APETALA 2 GN=AP2 OS=Arabidopsis thaliana (Mouse-ear cress) PE=1 SV=1	AP2-like ethylene-responsive transcription factor TOE3 [Solanum lycopersicum]
Solyc03g044300.2	0.023341	0.024621	0.0183	0.020645	0.020551	0.016068	0.002861	0.008996	0.007813	0.062139	0.070117	0.043277	conservative_4_19356	--	--	Molecular Function: DNA binding (GO:0003677);; Molecular Function: sequence-specific DNA binding transcription factor activity (GO:0003700);; Cellular Component: nucleus (GO:0005634);; Biological Process: regulation of transcription, DNA-templated (GO:0006355);;	K09284|1e-159|vvi:100268051|AP2	--	--	AP2 domain	Floral homeotic protein APETALA 2 GN=AP2 OS=Arabidopsis thaliana (Mouse-ear cress) PE=1 SV=1	APETALA2-like protein [Solanum lycopersicum]
Solyc07g054650.1	0.151515	0.163027	0.115457	0.021588	0.026247	0.012063	0.521472	0.415638	0.221344	0.840764	0.891089	0.800948	sly-miR5302b-5p	--	--	--	--	[O]	Posttranslational modification, protein turnover, chaperones	Xylanase inhibitor N-terminal;; Xylanase inhibitor C-terminal;; Eukaryotic aspartyl protease	Aspartic proteinase CDR1 (Precursor) GN=CDR1 OS=Arabidopsis thaliana (Mouse-ear cress) PE=1 SV=1	aspartic proteinase CDR1-like [Solanum lycopersicum]
Solyc00g171810.2	0.002242	0.002513	0.004256	0.002165	0.002186	0.004817	0.003137	0.004266	0.003094	0.001842	0.002662	0.002294	conservative_1_44838	[C]	Energy production and conversion	Cellular Component: mitochondrial inner membrane (GO:0005743);; Molecular Function: hydrogen ion transmembrane transporter activity (GO:0015078);; Biological Process: ATP synthesis coupled proton transport (GO:0015986);; Cellular Component: proton-transporting ATP synthase complex, coupling factor F(o) (GO:0045263);;	K02126|1e-113|vvi:7498515|atp6	[C]	Energy production and conversion	ATP synthase A chain	ATP synthase subunit a GN=ATP6 OS=Nicotiana tabacum (Common tobacco) PE=3 SV=1	ATP synthase F0 subunit 6 (mitochondrion) [Capsicum annuum]
Solyc10g054000.1	0.177419	0.232143	0.333333	0.072727	0.142857	0.288136	1	0.857143	0.714286	NA	NA	NA	conservative_1_44838	[C]	Energy production and conversion	Cellular Component: mitochondrial inner membrane (GO:0005743);; Molecular Function: hydrogen ion transmembrane transporter activity (GO:0015078);; Biological Process: ATP synthesis coupled proton transport (GO:0015986);; Cellular Component: integral component of membrane (GO:0016021);; Cellular Component: proton-transporting ATP synthase complex, coupling factor F(o) (GO:0045263);;	K02126|1e-39|pop:POPTR_593312|hypothetical protein	[C]	Energy production and conversion	ATP synthase A chain	ATP synthase subunit a GN=ATP6 OS=Nicotiana tabacum (Common tobacco) PE=3 SV=1	ATPase subunit 6, partial (mitochondrion) [Hibbertia cuneiformis]
Solyc11g069500.1	0.048744	0.054219	0.04829	0.003579	0.005972	0.005719	0.001172	0.005974	0.003797	0.525253	0.594796	0.535055	sly-miR160a	--	--	Molecular Function: DNA binding (GO:0003677);; Molecular Function: sequence-specific DNA binding transcription factor activity (GO:0003700);; Cellular Component: nucleus (GO:0005634);; Biological Process: regulation of transcription, DNA-templated (GO:0006355);; Biological Process: pattern specification process (GO:0007389);; Biological Process: auxin-activated signaling pathway (GO:0009734);; Bi…	--	--	--	Auxin response factor;; B3 DNA binding domain;; AUX/IAA family	Auxin response factor 18 OS=Oryza sativa subsp. japonica (Rice) PE=2 SV=1	auxin response factor 10 isoform X1 [Solanum lycopersicum]
Solyc06g075150.2	0.025809	0.024691	0.039653	0.002155	0.003106	0.004493	0.00468	0.004808	0.002747	0.209486	0.170909	0.265193	sly-miR160a	--	--	Molecular Function: DNA binding (GO:0003677);; Cellular Component: nucleus (GO:0005634);; Biological Process: regulation of transcription, DNA-templated (GO:0006355);; Biological Process: auxin-activated signaling pathway (GO:0009734);; Molecular Function: protein dimerization activity (GO:0046983);; Biological Process: floral organ development (GO:0048437);; Biological Process: floral whorl deve…	--	--	--	Auxin response factor;; B3 DNA binding domain;; AUX/IAA family	Auxin response factor 18 OS=Oryza sativa subsp. japonica (Rice) PE=2 SV=1	auxin response factor 16 [Solanum lycopersicum]
Solyc11g013470.1	0.128133	0.172579	0.182296	0.013126	0.028433	0.03252	0.040486	0.226316	0.226293	0.904605	0.882576	0.89916	sly-miR160a	--	--	Molecular Function: DNA binding (GO:0003677);; Molecular Function: sequence-specific DNA binding transcription factor activity (GO:0003700);; Cellular Component: nucleus (GO:0005634);; Biological Process: regulation of transcription, DNA-templated (GO:0006355);; Biological Process: pollen development (GO:0009555);; Biological Process: anatomical structure morphogenesis (GO:0009653);; Biological P…	--	--	--	Cornifin (SPRR) family;; Cornifin (SPRR) family	Auxin response factor 17 GN=ARF17 OS=Arabidopsis thaliana (Mouse-ear cress) PE=2 SV=1	auxin response factor 17 isoform X1 [Solanum lycopersicum]
Solyc10g086130.1	0.005803	0.003422	0.005051	0.000993	0.002079	0.003941	0.003788	0.008475	0.011583	0.025	0.003802	0.003226	sly-miR160a	--	--	Molecular Function: DNA binding (GO:0003677);; Cellular Component: nucleus (GO:0005634);; Biological Process: regulation of transcription, DNA-templated (GO:0006355);; Biological Process: response to hormone (GO:0009725);;	--	--	--	Auxin response factor;; B3 DNA binding domain	Auxin response factor 18 OS=Oryza sativa subsp. japonica (Rice) PE=2 SV=1	auxin response factor 18-like [Solanum tuberosum]
Solyc09g007810.2	0.12634	0.123523	0.106184	0.008385	0.004673	0.004221	0.007353	0.003976	0.009646	0.815842	0.769608	0.725446	sly-miR160a	--	--	--	--	--	--	Auxin response factor;; B3 DNA binding domain;; AUX/IAA family	Auxin response factor 18 OS=Oryza sativa subsp. japonica (Rice) PE=2 SV=1	auxin response factor 18-like isoform X1 [Solanum lycopersicum]
Solyc10g080970.1	0.052833	0.049192	0.055351	0.003494	0.003146	0.002393	0.007277	0.001133	0.007678	0.568245	0.55848	0.583979	sly-miR9470-3p	[H]	Coenzyme transport and metabolism	Molecular Function: methenyltetrahydrofolate cyclohydrolase activity (GO:0004477);; Molecular Function: methylenetetrahydrofolate dehydrogenase (NADP+) activity (GO:0004488);; Biological Process: folic acid-containing compound biosynthetic process (GO:0009396);; Biological Process: oxidation-reduction process (GO:0055114);;	--	[H]	Coenzyme transport and metabolism	Tetrahydrofolate dehydrogenase/cyclohydrolase, NAD(P)-binding domain;; Tetrahydrofolate dehydrogenase/cyclohydrolase, catalytic domain	Methenyltetrahydrofolate cyclohydrolase GN=F28J15.8 OS=Arabidopsis thaliana (Mouse-ear cress) PE=2 SV=1	bifunctional protein FolD 2 [Solanum lycopersicum]
Solyc08g008190.2	0.117029	0.126894	0.115153	0.007239	0.016619	0.007484	0.058824	0.060484	0.054054	0.81382	0.846715	0.839311	conservative_3_26116	[P]	Inorganic ion transport and metabolism	--	--	[P]	Inorganic ion transport and metabolism	Sodium/hydrogen exchanger family;; Universal stress protein family	Cation/H(+) antiporter 18 GN=CHX18 OS=Arabidopsis thaliana (Mouse-ear cress) PE=2 SV=1	cation/H(+) antiporter 18-like [Solanum lycopersicum]
Solyc07g062680.1	0.005102	0	0.003876	0.003922	0	0.00295	0	0	0.006897	0.037037	0	0	conservative_12_37187	--	--	Biological Process: defense response (GO:0006952);; Biological Process: signal transduction (GO:0007165);; Biological Process: biosynthetic process (GO:0009058);; Biological Process: post-embryonic development (GO:0009791);; Biological Process: cellular component organization (GO:0016043);; Biological Process: regulation of cellular metabolic process (GO:0031323);; Biological Process: cellular ma…	--	--	--	TCP family transcription factor	Transcription factor TCP4 GN=K15M2.17 OS=Arabidopsis thaliana (Mouse-ear cress) PE=2 SV=1	cycloidea [Solanum lycopersicum]
Solyc06g033850.2	0.005124	0.008392	0.001721	0.00528	0.002632	0.001091	0	0.007194	0	0.008403	0.05298	0.007246	sly-miR9470-3p	--	--	--	--	--	--	--	Dehydration-responsive element-binding protein 2D GN=F10A5.29 OS=Arabidopsis thaliana (Mouse-ear cress) PE=2 SV=1	dehydration-responsive element-binding protein 2D-like [Nicotiana sylvestris]
Solyc11g071420.1	0.077404	0.065734	0.071184	0.015251	0.009391	0.014485	0.075397	0.023511	0.029817	0.65896	0.709091	0.640187	sly-miR6024	--	--	Biological Process: defense response (GO:0006952);; Molecular Function: kinase activity (GO:0016301);; Biological Process: phosphorylation (GO:0016310);; Molecular Function: ADP binding (GO:0043531);;	--	[T]	Signal transduction mechanisms	NB-ARC domain;; Leucine Rich repeats (2 copies);; Leucine rich repeat	Putative disease resistance RPP13-like protein 1 GN=RPPL1 OS=Arabidopsis thaliana (Mouse-ear cress) PE=3 SV=1	disease resistance protein, partial [Solanum habrochaites]
Solyc02g062740.2	0.068554	0.066044	0.064845	0.012661	0.009281	0.005593	0.006667	0.006352	0.002513	0.855263	0.879679	0.88835	sly-miR396b	--	--	Molecular Function: DNA binding (GO:0003677);; Molecular Function: DNA (cytosine-5-)-methyltransferase activity (GO:0003886);; Biological Process: C-5 methylation of cytosine (GO:0090116);;	--	--	--	C-5 cytosine-specific DNA methylase	DNA (cytosine-5)-methyltransferase DRM2 GN=T15N1.110/T15N1.120 OS=Arabidopsis thaliana (Mouse-ear cress) PE=1 SV=1	DNA cytosine 5-methyltransferase-like [Solanum lycopersicum]
Solyc09g097880.2	0.07652	0.078111	0.07993	0.005963	0.00799	0.008339	0.011319	0.023229	0.014576	0.869919	0.865598	0.874595	sly-miR156d-5p	[L]	Replication, recombination and repair	--	K03165|0.0|vvi:100260076|hypothetical protein LOC100260076	[L]	Replication, recombination and repair	DNA topoisomerase;; Toprim domain	DNA topoisomerase 3-beta GN=At2g32000 OS=Arabidopsis thaliana (Mouse-ear cress) PE=2 SV=1	DNA topoisomerase 3-beta isoform X1 [Solanum lycopersicum]
Solyc10g005130.2	0.078684	0.072504	0.082872	0.004006	0.004094	0.003324	0.00398	0.002881	0.006946	0.884418	0.858852	0.902554	sly-miR162	[L]	Replication, recombination and repair	Molecular Function: RNA binding (GO:0003723);; Molecular Function: ribonuclease III activity (GO:0004525);; Molecular Function: ATP binding (GO:0005524);; Biological Process: RNA processing (GO:0006396);; Molecular Function: ATP-dependent helicase activity (GO:0008026);;	K11592|0.0|vvi:100264308|hypothetical protein LOC100264308	[A]	RNA processing and modification	Ribonuclease III domain;; PAZ domain;; Dicer dimerisation domain;; Ribonuclease-III-like;; Double-stranded RNA binding motif;; double strand RNA binding domain from DEAD END PROTEIN 1;; Helicase conserved C-terminal domain;; DEAD/DEAH box helicase;; Type III restriction enzyme, res subunit;; SNF2 family N-terminal domain	Endoribonuclease Dicer homolog 1 GN=T25K16.4 OS=Arabidopsis thaliana (Mouse-ear cress) PE=1 SV=2	endoribonuclease Dicer homolog 1 [Solanum lycopersicum]
Solyc04g049800.2	0.036445	0.043788	0.031923	0.008088	0.003066	0.005208	0.009317	0	0.001681	0.248408	0.394231	0.263538	conservative_4_19356	--	--	--	K09284|1e-124|vvi:100246815|hypothetical protein LOC100246815	--	--	AP2 domain	Ethylene-responsive transcription factor RAP2-7 GN=T17D12.11 OS=Arabidopsis thaliana (Mouse-ear cress) PE=2 SV=2	ethylene-responsive transcription factor RAP2-7-like [Solanum lycopersicum]
Solyc09g007260.2	0.075462	0.081792	0.079467	0.008925	0.009454	0.006976	0.002491	0.010787	0.010811	0.37518	0.46875	0.427536	conservative_4_19356	--	--	Molecular Function: DNA binding (GO:0003677);; Molecular Function: sequence-specific DNA binding transcription factor activity (GO:0003700);; Cellular Component: nucleus (GO:0005634);; Biological Process: regulation of transcription, DNA-templated (GO:0006355);;	K09284|1e-150|vvi:100246815|hypothetical protein LOC100246815	--	--	AP2 domain	Ethylene-responsive transcription factor RAP2-7 GN=T17D12.11 OS=Arabidopsis thaliana (Mouse-ear cress) PE=2 SV=2	ethylene-responsive transcription factor RAP2-7-like isoform X2 [Solanum lycopersicum]
Solyc03g043610.1	0.402655	0.297391	0.252302	0.212425	0.131894	0.123393	0.907895	0.701493	0.616438	0.951456	0.758242	0.54321	conservative_1_44838	[C]	Energy production and conversion	Cellular Component: mitochondrial inner membrane (GO:0005743);; Molecular Function: hydrogen ion transmembrane transporter activity (GO:0015078);; Biological Process: ATP synthesis coupled proton transport (GO:0015986);; Cellular Component: integral component of membrane (GO:0016021);; Cellular Component: proton-transporting ATP synthase complex, coupling factor F(o) (GO:0045263);;	K02126|3e-72|vvi:7498515|atp6	[C]	Energy production and conversion	ATP synthase A chain	ATP synthase subunit a GN=ATP6 OS=Nicotiana tabacum (Common tobacco) PE=3 SV=1	F0-ATPase subunit 6 [Capsicum annuum]
Solyc05g015520.2	0.120268	0.120232	0.111445	0.010777	0.014798	0.014997	0.129403	0.129008	0.150112	0.836085	0.835802	0.795518	sly-miR394-5p	--	--	--	--	--	--	F-box domain;; Kelch motif	F-box only protein 6 GN=FBX6 OS=Arabidopsis thaliana (Mouse-ear cress) PE=2 SV=1	F-box only protein 6 [Solanum lycopersicum]
Solyc05g010220.1	0.203692	0.208649	0.169547	0.037879	0.035787	0.022801	0.503623	0.595238	0.483871	0.913043	0.884615	0.87963	unconservative_5_31040	--	--	--	--	--	--	F-box-like;; F-box associated;; F-box domain;; F-box associated domain	F-box protein At3g07870 GN=At3g07870 OS=Arabidopsis thaliana (Mouse-ear cress) PE=2 SV=1	F-box protein At3g07870-like [Solanum lycopersicum]
Solyc06g065850.2	0.181316	0.190083	0.153255	0.14096	0.151819	0.112874	0.201389	0.247875	0.197531	0.591503	0.559091	0.514599	sly-miR1919a	--	--	Cellular Component: vacuole (GO:0005773);; Cellular Component: plasma membrane (GO:0005886);;	--	[UZ]	--	SPFH domain / Band 7 family	Flotillin-like protein 3 GN=FLOT3 OS=Medicago truncatula (Barrel medic) PE=2 SV=1	flotillin-like protein 4 [Solanum lycopersicum]
Solyc01g009070.2	0.094277	0.080442	0.086511	0.017857	0.004919	0.011758	0.01467	0.006787	0.007813	0.897019	0.881443	0.888112	sly-miR159	[KAD]	--	Molecular Function: DNA binding (GO:0003677);; Molecular Function: chromatin binding (GO:0003682);;	K09422|1e-126|pop:POPTR_768327|MYB157	[K]	Transcription	Myb-like DNA-binding domain;; Myb-like DNA-binding domain	Transcription factor GAMYB GN=GAM1 OS=Oryza sativa subsp. indica (Rice) PE=2 SV=1	GAMyb-like1 isoform X1 [Solanum lycopersicum]
Solyc06g073640.2	0.062102	0.066467	0.065085	0.005215	0.004604	0.007194	0.020067	0.011429	0.018293	0.820433	0.866261	0.866221	sly-miR159	[KAD]	--	Molecular Function: DNA binding (GO:0003677);; Molecular Function: chromatin binding (GO:0003682);;	K09422|1e-154|vvi:100248959|hypothetical protein LOC100248959	[K]	Transcription	Myb-like DNA-binding domain;; Myb-like DNA-binding domain	Transcription factor GAMYB GN=GAM1 OS=Oryza sativa subsp. indica (Rice) PE=2 SV=1	GAMYB-like2 isoform X1 [Solanum lycopersicum]
Solyc05g045670.2	0.234999	0.243831	0.260891	0.133216	0.138741	0.16197	0.746305	0.794621	0.810345	0.782313	0.904192	0.754717	conservative_0_896	--	--	Molecular Function: transporter activity (GO:0005215);; Biological Process: transport (GO:0006810);; Cellular Component: integral component of membrane (GO:0016021);;	--	[GE]	--	Triose-phosphate Transporter family;; EamA-like transporter family;; UAA transporter family	Glucose-6-phosphate/phosphate translocator 2, chloroplastic (Precursor) GN=GPT2 OS=Arabidopsis thaliana (Mouse-ear cress) PE=2 SV=2	glucose-6-phosphate/phosphate translocator 2, chloroplastic [Solanum lycopersicum]
Solyc05g013380.2	0.079365	0.084236	0.086479	0.003184	0.006192	0.004792	0.000935	0.005906	0.010271	0.888031	0.887574	0.871429	conservative_1_46441	[E]	Amino acid transport and metabolism	Molecular Function: catalytic activity (GO:0003824);; Biological Process: biosynthetic process (GO:0009058);; Molecular Function: pyridoxal phosphate binding (GO:0030170);;	K00814|0.0|pop:POPTR_565169|alanine transaminase (EC:2.6.1.2)	[E]	Amino acid transport and metabolism	Aminotransferase class I and II	Glutamate--glyoxylate aminotransferase 2 OS=Arabidopsis thaliana (Mouse-ear cress) PE=1 SV=1	glutamate--glyoxylate aminotransferase 2 [Solanum lycopersicum]
Solyc07g041640.2	0.00113	0.003043	0.007692	0.001401	0.002478	0.007136	0	0.005848	0.01087	0	0	0	sly-miR396a-5p	--	--	--	--	--	--	WRC;; QLQ	Growth-regulating factor 5 GN=GRF5 OS=Arabidopsis thaliana (Mouse-ear cress) PE=1 SV=1	growth-regulating factor 1-like [Solanum lycopersicum]
Solyc10g083510.1	0.132917	0.136432	0.138737	0.099167	0.100345	0.09705	0.096317	0.104972	0.126316	0.429003	0.447059	0.48731	sly-miR396a-5p	--	--	--	--	--	--	WRC;; QLQ	Growth-regulating factor 4 GN=GRF4 OS=Arabidopsis thaliana (Mouse-ear cress) PE=2 SV=1	growth-regulating factor 3 [Solanum lycopersicum]
Solyc03g082430.1	0.012943	0.007903	0.016641	0.001955	0.00229	0.0022	0.00974	0.002481	0	0.10219	0.059459	0.142857	sly-miR396a-5p	--	--	--	--	--	--	WRC;; QLQ	Growth-regulating factor 7 GN=GRF7 OS=Arabidopsis thaliana (Mouse-ear cress) PE=2 SV=1	growth-regulating factor 3-like [Solanum lycopersicum]
Solyc08g075950.1	0.071177	0.084811	0.075339	0.004564	0.022748	0.002364	0.001506	0.014793	0.00965	0.799242	0.752768	0.817337	sly-miR396a-5p	--	--	--	--	--	--	WRC;; QLQ	Growth-regulating factor 3 OS=Oryza sativa subsp. japonica (Rice) PE=3 SV=2	growth-regulating factor 4-like [Solanum lycopersicum]
Solyc08g005430.2	0.106377	0.113132	0.11671	0.011828	0.017788	0.018139	0.012259	0.023723	0.005769	0.862155	0.882813	0.891688	sly-miR396a-5p	--	--	--	--	--	--	WRC;; QLQ	Growth-regulating factor 4 OS=Oryza sativa subsp. japonica (Rice) PE=2 SV=1	growth-regulating factor 4-like isoform X1 [Solanum lycopersicum]
Solyc12g096070.1	0.095655	0.084219	0.088913	0.008363	0.00318	0.003748	0.011016	0.008838	0.007264	0.683516	0.662281	0.677489	sly-miR396a-5p	--	--	--	--	--	--	WRC;; QLQ	Growth-regulating factor 5 GN=OSJNBa0019F11.24 OS=Oryza sativa subsp. japonica (Rice) PE=2 SV=1	growth-regulating factor 4-like isoform X2 [Solanum lycopersicum]
Solyc08g083230.1	0.036885	0.016176	0.016158	0.004202	0.002203	0.011556	0.005917	0.003534	0.011662	0.275862	0.112426	0.049261	sly-miR396a-5p	--	--	--	--	--	--	WRC;; QLQ	Growth-regulating factor 8 GN=GRF8 OS=Arabidopsis thaliana (Mouse-ear cress) PE=2 SV=1	growth-regulating factor 8-like [Solanum lycopersicum]
Solyc01g091540.1	0.055747	0.047009	0.071547	0.00693	0.001334	0.007886	0.002392	0.004785	0.010249	0.614458	0.502646	0.65529	sly-miR396b	--	--	--	--	--	--	WRC;; QLQ	Growth-regulating factor 12 OS=Oryza sativa subsp. japonica (Rice) PE=2 SV=1	growth-regulating factor 9 [Solanum lycopersicum]
Solyc08g079800.2	0.293715	0.264617	0.261586	0.226877	0.207194	0.202247	0.529032	0.486154	0.451807	0.554974	0.477679	0.512931	conservative_12_37580	--	--	Biological Process: transcription, DNA-templated (GO:0006351);;	--	--	--	WRC;; QLQ	Growth-regulating factor 12 OS=Oryza sativa subsp. japonica (Rice) PE=2 SV=1	growth-regulating factor 9-like [Solanum lycopersicum]
Solyc07g063770.2	0.080182	0.084664	0.086438	0.006574	0.002482	0.00381	0.014	0.013613	0.012416	0.627451	0.678571	0.676471	sly-miR172a	[RTKL]	--	--	--	--	--	Protein tyrosine kinase;; Protein kinase domain;; D-mannose binding lectin;; S-locus glycoprotein family;; PAN-like domain;; Domain of unknown function (DUF3403)	G-type lectin S-receptor-like serine/threonine-protein kinase At4g27290 (Precursor) GN=At4g27290 OS=Arabidopsis thaliana (Mouse-ear cress) PE=3 SV=4	G-type lectin S-receptor-like serine/threonine-protein kinase At4g27290 [Solanum lycopersicum]
Solyc08g007100.2	0.062281	0.051335	0.062896	0.015351	0.007467	0.01086	0.01706	0.009371	0.015677	0.530752	0.457265	0.584291	conservative_3_26116	[R]	General function prediction only	Cellular Component: plasma membrane (GO:0005886);; Biological Process: metabolic process (GO:0008152);; Molecular Function: hydrolase activity (GO:0016787);;	--	[R]	General function prediction only	Haloacid dehalogenase-like hydrolase;; haloacid dehalogenase-like hydrolase;; HAD-hyrolase-like	Haloacid dehalogenase-like hydrolase domain-containing protein Sgpp GN=SGPP OS=Arabidopsis thaliana (Mouse-ear cress) PE=1 SV=2	haloacid dehalogenase-like hydrolase domain-containing protein Sgpp isoform X1 [Solanum lycopersicum]
Solyc01g014130.1	0.132114	0.100179	0.141141	0.06015	0.032258	0.057245	0.207547	0.209302	0.333333	0.75	0.627451	0.803571	conservative_5_30265	--	--	--	--	[R]	General function prediction only	Leucine Rich repeats (2 copies);; Leucine Rich Repeat;; Leucine rich repeat;; Leucine Rich repeat	Phytosulfokine receptor 1 (Precursor) GN=PSKR OS=Daucus carota (Wild carrot) PE=1 SV=1	Hcr9-OR2A [Solanum pimpinellifolium]
Solyc01g008410.1	0.277526	0.30003	0.164305	0.11997	0.142803	0.04156	0.838617	0.84438	0.358025	0.937126	0.970501	0.895425	conservative_1_46954	[S]	Function unknown	--	--	[R]	General function prediction only	Leucine rich repeat;; Leucine Rich repeats (2 copies);; Leucine Rich Repeat;; Leucine Rich repeat;; Leucine rich repeat;; Leucine rich repeat N-terminal domain	Receptor-like protein 12 (Precursor) GN=RLP12 OS=Arabidopsis thaliana (Mouse-ear cress) PE=2 SV=2	Hcr9-OR2C [Solanum pimpinellifolium]
Solyc01g014930.1	0.16427	0.196213	0.202543	0.059818	0.090052	0.091144	0.544643	0.765101	0.728571	0.911392	0.858491	0.87619	sly-miR6023	--	--	--	--	[R]	General function prediction only	Leucine rich repeat;; Leucine Rich repeats (2 copies);; Leucine rich repeat N-terminal domain;; Leucine Rich Repeat	Receptor-like protein 12 (Precursor) GN=RLP12 OS=Arabidopsis thaliana (Mouse-ear cress) PE=2 SV=2	Hcr9-OR2C [Solanum pimpinellifolium]
Solyc01g090460.2	0.029096	0.021768	0.018529	0.021033	0.010859	0.013514	0.039474	0.022364	0.021792	0.051948	0.078947	0.037815	sly-miR172a	[K]	Transcription	Molecular Function: transcription regulatory region sequence-specific DNA binding (GO:0000976);; Molecular Function: sequence-specific DNA binding transcription factor activity (GO:0003700);; Cellular Component: nucleus (GO:0005634);; Biological Process: cell proliferation (GO:0008283);; Biological Process: response to auxin (GO:0009733);; Biological Process: unidimensional cell growth (GO:000982…	--	[K]	Transcription	HD-ZIP protein N terminus;; Homeobox associated leucine zipper;; Homeobox domain	Homeobox-leucine zipper protein HAT3 GN=HAT3 OS=Arabidopsis thaliana (Mouse-ear cress) PE=2 SV=2	HD-ZIP protein [Solanum lycopersicum]
Solyc04g009120.1	0.096344	0.091071	0.076053	0.006075	0.004111	0.003353	0.022676	0	0.011194	0.899371	0.857639	0.801262	sly-miR482b	--	--	--	--	[T]	Signal transduction mechanisms	NB-ARC domain	Disease resistance protein RPP13 GN=RPP13 OS=Arabidopsis thaliana (Mouse-ear cress) PE=2 SV=2	HJTR2GH1 protein [Solanum hjertingii]
Solyc02g069830.2	0.060671	0.058185	0.054816	0.003163	0.001943	0.003315	0.007175	0.005165	0.004045	0.916185	0.877419	0.843038	sly-miR166a	--	--	Molecular Function: sequence-specific DNA binding transcription factor activity (GO:0003700);; Cellular Component: nucleus (GO:0005634);; Biological Process: regulation of transcription, DNA-templated (GO:0006355);; Biological Process: determination of bilateral symmetry (GO:0009855);; Biological Process: embryonic pattern specification (GO:0009880);; Biological Process: polarity specification of…	--	--	--	MEKHLA domain;; START domain;; Homeobox domain;; bZIP transcription factor	Homeobox-leucine zipper protein ATHB-14 GN=T29F13.8 OS=Arabidopsis thaliana (Mouse-ear cress) PE=1 SV=1	homeobox-leucine zipper protein ATHB-14 isoform X2 [Solanum lycopersicum]
Solyc02g024070.2	0.057412	0.05307	0.057331	0.006465	0.005805	0.008516	0.004596	0.007835	0.00882	0.689655	0.716628	0.675422	sly-miR166a	--	--	Molecular Function: sequence-specific DNA binding transcription factor activity (GO:0003700);; Cellular Component: nucleus (GO:0005634);; Biological Process: regulation of transcription, DNA-templated (GO:0006355);; Molecular Function: sequence-specific DNA binding (GO:0043565);;	--	--	--	MEKHLA domain;; START domain;; Homeobox domain	Homeobox-leucine zipper protein HOX32 GN=B1394A07.10 OS=Oryza sativa subsp. japonica (Rice) PE=2 SV=1	homeobox-leucine zipper protein ATHB-14-like [Solanum lycopersicum]
Solyc12g044410.1	0.055461	0.058391	0.050322	0.007183	0.008605	0.004474	0.005338	0.006152	0.007874	0.736395	0.668966	0.716878	sly-miR166a	--	--	Molecular Function: sequence-specific DNA binding transcription factor activity (GO:0003700);; Cellular Component: nucleus (GO:0005634);; Biological Process: regulation of transcription, DNA-templated (GO:0006355);; Biological Process: leaf morphogenesis (GO:0009965);; Biological Process: meristem initiation (GO:0010014);; Biological Process: regulation of meristem growth (GO:0010075);; Biologica…	--	--	--	MEKHLA domain;; START domain;; Homeobox domain	Homeobox-leucine zipper protein ATHB-15 OS=Arabidopsis thaliana (Mouse-ear cress) PE=1 SV=1	homeobox-leucine zipper protein ATHB-15 [Solanum lycopersicum]
Solyc03g120910.2	0.057568	0.063904	0.070744	0.005093	0.005388	0.004661	0.003564	0.005222	0.010795	0.657993	0.727903	0.756874	sly-miR166a	--	--	Molecular Function: sequence-specific DNA binding transcription factor activity (GO:0003700);; Cellular Component: nucleus (GO:0005634);; Biological Process: regulation of transcription, DNA-templated (GO:0006355);; Biological Process: leaf morphogenesis (GO:0009965);; Biological Process: meristem initiation (GO:0010014);; Biological Process: regulation of meristem growth (GO:0010075);; Biologica…	--	--	--	MEKHLA domain;; START domain;; Homeobox domain	Homeobox-leucine zipper protein ATHB-15 OS=Arabidopsis thaliana (Mouse-ear cress) PE=1 SV=1	homeobox-leucine zipper protein ATHB-15 [Solanum lycopersicum]
Solyc08g066500.2	0.069416	0.06063	0.071295	0.00612	0.002628	0.00295	0.002628	0.004027	0.003769	0.690411	0.551122	0.679814	sly-miR166a	--	--	Molecular Function: sequence-specific DNA binding transcription factor activity (GO:0003700);; Cellular Component: nucleus (GO:0005634);; Biological Process: regulation of transcription, DNA-templated (GO:0006355);; Biological Process: positive regulation of cell proliferation (GO:0008284);; Biological Process: response to auxin (GO:0009733);; Biological Process: procambium histogenesis (GO:00100…	--	--	--	MEKHLA domain;; START domain;; Homeobox domain	Homeobox-leucine zipper protein ATHB-15 OS=Arabidopsis thaliana (Mouse-ear cress) PE=1 SV=1	homeobox-leucine zipper protein ATHB-15 isoform X2 [Solanum lycopersicum]
Solyc11g069470.1	0.08027	0.082963	0.078114	0.002633	0.003632	0.003248	0.004437	0.003569	0.003666	0.79918	0.775748	0.777003	sly-miR166a	--	--	Molecular Function: sequence-specific DNA binding transcription factor activity (GO:0003700);; Cellular Component: nucleus (GO:0005634);; Biological Process: regulation of transcription, DNA-templated (GO:0006355);; Biological Process: cell adhesion (GO:0007155);; Molecular Function: lipid binding (GO:0008289);; Biological Process: determination of bilateral symmetry (GO:0009855);; Biological Pro…	--	--	--	MEKHLA domain;; START domain;; Homeobox domain	Homeobox-leucine zipper protein REVOLUTA GN=MUP24.16 OS=Arabidopsis thaliana (Mouse-ear cress) PE=1 SV=2	homeobox-leucine zipper protein REVOLUTA [Solanum lycopersicum]
Solyc10g047640.1	0.157229	0.159339	0.158989	0.042602	0.047158	0.049506	0.386164	0.371337	0.374397	0.912689	0.908544	0.893827	sly-miR6026	--	--	Molecular Function: sequence-specific DNA binding transcription factor activity (GO:0003700);; Biological Process: regulation of transcription, DNA-templated (GO:0006355);; Molecular Function: zinc ion binding (GO:0008270);; Molecular Function: sequence-specific DNA binding (GO:0043565);;	--	[K]	Transcription	CCT motif;; GATA zinc finger;; tify domain;; Divergent CCT motif	GATA transcription factor 24 GN=MXL8.2 OS=Arabidopsis thaliana (Mouse-ear cress) PE=2 SV=2	Hop-interacting protein THI008 [Solanum lycopersicum]
Solyc11g040080.1	0.392344	0.273764	0.404762	0.238994	0.124378	0.262626	0.75	0.681818	0.75	0.941176	0.8	1	sly-miR9472-3p	--	--	Molecular Function: ATP binding (GO:0005524);; Cellular Component: chloroplast stroma (GO:0009570);; Cellular Component: chromoplast stroma (GO:0009575);; Molecular Function: nucleoside-triphosphatase activity (GO:0017111);;	--	--	--	--	Protein Ycf2 GN=ycf2-B OS=Solanum lycopersicum (Tomato) PE=2 SV=2	hypothetical protein (mitochondrion) [Capsicum annuum]
Solyc01g060320.1	0.395028	0.361111	0.340845	0.091346	0.09058	0.109524	0.725275	0.719008	0.619048	0.920635	0.802817	0.754098	conservative_9_44117	--	--	--	--	--	--	--	--	hypothetical protein EUGRSUZ_J02069 [Eucalyptus grandis]
Solyc09g091110.2	0.058036	0.042639	0.049346	0.028074	0.015984	0.028044	0.050955	0.017544	0.051136	0.266234	0.273438	0.238411	conservative_9_44117	--	--	--	--	--	--	--	--	hypothetical protein EUGRSUZ_J02069 [Eucalyptus grandis]
Solyc01g060290.1	0.407129	0.405093	0.436782	0.109966	0.106122	0.151832	0.722628	0.733333	0.680412	0.819048	0.910448	0.95	conservative_9_44117	--	--	--	--	--	--	--	--	hypothetical protein JCGZ_04064 [Jatropha curcas]
Solyc10g051370.1	0.116422	0.097522	0.141784	0.091406	0.082412	0.103165	0.213333	0.156522	0.263158	0.20297	0.156028	0.324786	conservative_12_38654	[S]	Function unknown	Biological Process: metabolic process (GO:0008152);; Molecular Function: transferase activity, transferring phosphorus-containing groups (GO:0016772);;	--	--	--	Leucine Rich repeats (2 copies);; Leucine rich repeat;; Leucine Rich Repeat;; Leucine rich repeat;; Leucine Rich repeat	Probable LRR receptor-like serine/threonine-protein kinase At2g16250 (Precursor) GN=At2g16250 OS=Arabidopsis thaliana (Mouse-ear cress) PE=2 SV=1	hypothetical protein PHAVU_009G023800g [Phaseolus vulgaris]
Solyc03g053100.2	0.091287	0.110487	0.116248	0.014584	0.027508	0.025949	0.09139	0.132323	0.136245	0.912957	0.925287	0.933579	sly-miR9472-5p	--	--	Molecular Function: microtubule motor activity (GO:0003777);; Molecular Function: ATP binding (GO:0005524);; Cellular Component: kinesin complex (GO:0005871);; Cellular Component: microtubule (GO:0005874);; Biological Process: microtubule-based movement (GO:0007018);; Molecular Function: microtubule binding (GO:0008017);;	--	[Z]	Cytoskeleton	zinc-binding in reverse transcriptase	--	kinesin-related protein 4-like [Solanum lycopersicum]
Solyc07g049460.2	0.074202	0.075166	0.085412	0.047404	0.040437	0.055976	0.107822	0.069549	0.117647	0.234104	0.339168	0.291667	sly-miR397	[Q]	Secondary metabolites biosynthesis, transport and catabolism	Molecular Function: copper ion binding (GO:0005507);; Biological Process: vegetative to reproductive phase transition of meristem (GO:0010228);; Biological Process: lignin catabolic process (GO:0046274);; Biological Process: response to copper ion (GO:0046688);; Cellular Component: apoplast (GO:0048046);; Molecular Function: hydroquinone:oxygen oxidoreductase activity (GO:0052716);; Biological Pr…	--	[Q]	Secondary metabolites biosynthesis, transport and catabolism	Multicopper oxidase;; Multicopper oxidase;; Multicopper oxidase	Laccase-7 (Precursor) GN=LAC7 OS=Arabidopsis thaliana (Mouse-ear cress) PE=2 SV=1	laccase precursor [Solanum lycopersicum]
Solyc02g062650.2	0.062049	0.061422	0.053324	0.006711	0.001847	0.001916	0.012048	0.007722	0.004098	0.808511	0.794393	0.864198	sly-miR397	[Q]	Secondary metabolites biosynthesis, transport and catabolism	Molecular Function: copper ion binding (GO:0005507);; Biological Process: lignin catabolic process (GO:0046274);; Cellular Component: apoplast (GO:0048046);; Molecular Function: hydroquinone:oxygen oxidoreductase activity (GO:0052716);; Biological Process: oxidation-reduction process (GO:0055114);;	--	[Q]	Secondary metabolites biosynthesis, transport and catabolism	Multicopper oxidase;; Multicopper oxidase;; Multicopper oxidase	Laccase-11 (Precursor) OS=Arabidopsis thaliana (Mouse-ear cress) PE=2 SV=1	laccase-11 [Solanum lycopersicum]
Solyc06g048860.1	0.035892	0.041616	0.040334	0.005613	0.00759	0.007968	0.004115	0.014553	0.023256	0.449275	0.555	0.470588	sly-miR397	[Q]	Secondary metabolites biosynthesis, transport and catabolism	--	--	[Q]	Secondary metabolites biosynthesis, transport and catabolism	Multicopper oxidase;; Multicopper oxidase;; Multicopper oxidase	Laccase-5 (Precursor) GN=T3G21.14 OS=Arabidopsis thaliana (Mouse-ear cress) PE=2 SV=1	laccase-12-like isoform X1 [Solanum lycopersicum]
Solyc09g011050.2	0.216955	0.328987	0.248673	0.099022	0.189266	0.128991	0.661871	0.688623	0.588571	0.464286	0.647541	0.447674	sly-miR397	[Q]	Secondary metabolites biosynthesis, transport and catabolism	Molecular Function: copper ion binding (GO:0005507);; Biological Process: lignin catabolic process (GO:0046274);; Cellular Component: apoplast (GO:0048046);; Molecular Function: hydroquinone:oxygen oxidoreductase activity (GO:0052716);; Biological Process: oxidation-reduction process (GO:0055114);;	--	[Q]	Secondary metabolites biosynthesis, transport and catabolism	Multicopper oxidase;; Multicopper oxidase	Laccase-17 (Precursor) GN=LAC17 OS=Arabidopsis thaliana (Mouse-ear cress) PE=2 SV=1	laccase-17-like [Solanum lycopersicum]
Solyc09g010990.2	0.125042	0.105164	0.14481	0.045394	0.028759	0.051464	0.139276	0.106538	0.116998	0.668731	0.637931	0.773333	sly-miR397	[Q]	Secondary metabolites biosynthesis, transport and catabolism	Molecular Function: copper ion binding (GO:0005507);; Biological Process: lignin catabolic process (GO:0046274);; Cellular Component: apoplast (GO:0048046);; Molecular Function: hydroquinone:oxygen oxidoreductase activity (GO:0052716);; Biological Process: oxidation-reduction process (GO:0055114);;	--	[Q]	Secondary metabolites biosynthesis, transport and catabolism	Multicopper oxidase;; Multicopper oxidase;; Multicopper oxidase	Laccase-17 (Precursor) GN=LAC17 OS=Arabidopsis thaliana (Mouse-ear cress) PE=2 SV=1	laccase-17-like [Solanum lycopersicum]
Solyc09g011000.2	0.257981	0.292332	0.258809	0.110465	0.158523	0.110741	0.734694	0.696629	0.678571	0.631579	0.627451	0.638009	sly-miR397	[Q]	Secondary metabolites biosynthesis, transport and catabolism	Molecular Function: copper ion binding (GO:0005507);; Biological Process: lignin catabolic process (GO:0046274);; Cellular Component: apoplast (GO:0048046);; Molecular Function: hydroquinone:oxygen oxidoreductase activity (GO:0052716);; Biological Process: oxidation-reduction process (GO:0055114);;	--	[Q]	Secondary metabolites biosynthesis, transport and catabolism	Multicopper oxidase;; Multicopper oxidase	Laccase-17 (Precursor) GN=LAC17 OS=Arabidopsis thaliana (Mouse-ear cress) PE=2 SV=1	laccase-17-like [Solanum lycopersicum]
Solyc06g076330.2	0.058728	0.073407	0.071615	0.020297	0.025974	0.031086	0.176923	0.232019	0.17233	0.461538	0.447115	0.5	sly-miR397	[Q]	Secondary metabolites biosynthesis, transport and catabolism	Molecular Function: copper ion binding (GO:0005507);; Biological Process: response to water deprivation (GO:0009414);; Biological Process: lignin catabolic process (GO:0046274);; Cellular Component: apoplast (GO:0048046);; Molecular Function: hydroquinone:oxygen oxidoreductase activity (GO:0052716);; Biological Process: oxidation-reduction process (GO:0055114);;	--	[Q]	Secondary metabolites biosynthesis, transport and catabolism	Multicopper oxidase;; Multicopper oxidase;; Multicopper oxidase	Laccase-2 (Precursor) GN=LAC2 OS=Arabidopsis thaliana (Mouse-ear cress) PE=2 SV=1	laccase-2-like [Solanum lycopersicum]
Solyc06g082240.2	0.093952	0.1009	0.113208	0.060294	0.057665	0.066225	0.063025	0.109524	0.107527	0.6	0.624242	0.512195	sly-miR397	[Q]	Secondary metabolites biosynthesis, transport and catabolism	Molecular Function: copper ion binding (GO:0005507);; Molecular Function: L-ascorbate oxidase activity (GO:0008447);; Biological Process: lignin catabolic process (GO:0046274);; Cellular Component: apoplast (GO:0048046);; Molecular Function: hydroquinone:oxygen oxidoreductase activity (GO:0052716);; Biological Process: oxidation-reduction process (GO:0055114);;	--	[Q]	Secondary metabolites biosynthesis, transport and catabolism	Multicopper oxidase;; Multicopper oxidase;; Multicopper oxidase	Laccase-3 (Precursor) GN=LAC3 OS=Arabidopsis thaliana (Mouse-ear cress) PE=2 SV=2	laccase-3-like [Solanum lycopersicum]
Solyc09g014240.2	0.158207	0.175379	0.164345	0.091216	0.123619	0.104361	0.220049	0.185185	0.170854	0.675676	0.682403	0.735849	sly-miR397	[Q]	Secondary metabolites biosynthesis, transport and catabolism	Molecular Function: copper ion binding (GO:0005507);; Biological Process: secondary cell wall biogenesis (GO:0009834);; Biological Process: lignin catabolic process (GO:0046274);; Cellular Component: apoplast (GO:0048046);; Molecular Function: hydroquinone:oxygen oxidoreductase activity (GO:0052716);; Biological Process: oxidation-reduction process (GO:0055114);;	--	[Q]	Secondary metabolites biosynthesis, transport and catabolism	Multicopper oxidase;; Multicopper oxidase;; Multicopper oxidase	Laccase-4 (Precursor) GN=F16M14.1 OS=Arabidopsis thaliana (Mouse-ear cress) PE=2 SV=2	laccase-4 [Solanum lycopersicum]
Solyc10g076830.1	0.106628	0.101024	0.113201	0.037745	0.063113	0.061668	0.099125	0.090301	0.092545	0.470738	0.306962	0.395455	sly-miR397	[Q]	Secondary metabolites biosynthesis, transport and catabolism	Molecular Function: copper ion binding (GO:0005507);; Biological Process: secondary cell wall biogenesis (GO:0009834);; Biological Process: lignin catabolic process (GO:0046274);; Cellular Component: apoplast (GO:0048046);; Molecular Function: hydroquinone:oxygen oxidoreductase activity (GO:0052716);; Biological Process: oxidation-reduction process (GO:0055114);;	--	[Q]	Secondary metabolites biosynthesis, transport and catabolism	Multicopper oxidase;; Multicopper oxidase;; Multicopper oxidase	Laccase-4 (Precursor) GN=F16M14.1 OS=Arabidopsis thaliana (Mouse-ear cress) PE=2 SV=2	laccase-4-like [Solanum lycopersicum]
Solyc06g076760.1	0.088507	0.080523	0.106224	0.047454	0.046243	0.069641	0.207455	0.187621	0.220497	0.358491	0.335484	0.345	sly-miR397	[Q]	Secondary metabolites biosynthesis, transport and catabolism	Molecular Function: copper ion binding (GO:0005507);; Molecular Function: L-ascorbate oxidase activity (GO:0008447);; Biological Process: secondary cell wall biogenesis (GO:0009834);; Biological Process: lignin catabolic process (GO:0046274);; Cellular Component: apoplast (GO:0048046);; Molecular Function: hydroquinone:oxygen oxidoreductase activity (GO:0052716);; Biological Process: oxidation-re…	--	[Q]	Secondary metabolites biosynthesis, transport and catabolism	Multicopper oxidase;; Multicopper oxidase;; Multicopper oxidase	Laccase-4 (Precursor) GN=F16M14.1 OS=Arabidopsis thaliana (Mouse-ear cress) PE=2 SV=2	laccase-4-like [Solanum lycopersicum]
Solyc05g043360.1	0.071957	0.071978	0.08573	0.04375	0.043322	0.047123	0.150852	0.130734	0.197849	0.289398	0.255319	0.334737	sly-miR397	[Q]	Secondary metabolites biosynthesis, transport and catabolism	Molecular Function: copper ion binding (GO:0005507);; Biological Process: vegetative to reproductive phase transition of meristem (GO:0010228);; Biological Process: lignin catabolic process (GO:0046274);; Biological Process: response to copper ion (GO:0046688);; Cellular Component: apoplast (GO:0048046);; Molecular Function: hydroquinone:oxygen oxidoreductase activity (GO:0052716);; Biological Pr…	--	[Q]	Secondary metabolites biosynthesis, transport and catabolism	Multicopper oxidase;; Multicopper oxidase;; Multicopper oxidase	Laccase-7 (Precursor) GN=LAC7 OS=Arabidopsis thaliana (Mouse-ear cress) PE=2 SV=1	laccase-7-like [Solanum lycopersicum]
Solyc03g113080.2	0.073684	0.06336	0.059686	0.007611	0.003444	0.005694	0.014583	0.004211	0	0.828877	0.791209	0.80303	sly-miR319c-5p	[V]	Defense mechanisms	Molecular Function: ATP binding (GO:0005524);; Biological Process: ATP catabolic process (GO:0006200);; Molecular Function: ATPase activity (GO:0016887);;	--	[IR]	--	AAA domain;; ABC transporter	ABC transporter A family member 2 GN=T23J7.60 OS=Arabidopsis thaliana (Mouse-ear cress) PE=2 SV=1	LOW QUALITY PROTEIN: ABC transporter A family member 2 [Solanum lycopersicum]
Solyc12g099990.1	0.092701	0.073452	0.077435	0.006337	0.003317	0.003574	0.028249	0.017007	0.02649	0.776504	0.707254	0.701493	sly-miR319c-5p	[TZDR]	--	Molecular Function: calcium ion binding (GO:0005509);; Cellular Component: vacuole (GO:0005773);; Cellular Component: plasma membrane (GO:0005886);; Biological Process: pollen germination (GO:0009846);; Biological Process: regulation of photomorphogenesis (GO:0010099);; Biological Process: calcium-mediated signaling (GO:0019722);;	K02183|1e-104|vvi:100261610|hypothetical protein LOC100261610	[T]	Signal transduction mechanisms	EF hand;; EF-hand domain pair;; EF-hand domain pair;; EF-hand domain;; EF hand;; EF-hand domain;; Cytoskeletal-regulatory complex EF hand;; Secreted protein acidic and rich in cysteine Ca binding region;; Uncharacterised protein family (UPF0154);; Ca2+ insensitive EF hand	Calmodulin GN=CCM1 OS=Capsicum annuum (Bell pepper) PE=2 SV=3	LOW QUALITY PROTEIN: calmodulin [Brassica rapa]
Solyc06g082560.1	0.060006	0.069773	0.055093	0.00413	0.003197	0.002687	0.004435	0.005753	0.005917	0.487562	0.568376	0.455914	sly-miR169e-3p	[O]	Posttranslational modification, protein turnover, chaperones	Molecular Function: ATP binding (GO:0005524);; Biological Process: ATP catabolic process (GO:0006200);; Biological Process: protein folding (GO:0006457);; Cellular Component: chloroplast stroma (GO:0009570);; Cellular Component: chloroplast envelope (GO:0009941);; Biological Process: heat acclimation (GO:0010286);; Molecular Function: ATPase activity (GO:0016887);; Biological Process: response to…	--	[O]	Posttranslational modification, protein turnover, chaperones	AAA domain (Cdc48 subfamily);; ATPase family associated with various cellular activities (AAA);; C-terminal, D2-small domain, of ClpB protein;; AAA domain (dynein-related subfamily);; Clp amino terminal domain;; AAA ATPase domain;; AAA domain;; Sigma-54 interaction domain;; AAA domain;; AAA domain;; AAA domain;; IstB-like ATP binding protein;; Zeta toxin;; Archaeal ATPase;; ATPase family associat…	Chaperone protein ClpB1 GN=F1O17.2 OS=Arabidopsis thaliana (Mouse-ear cress) PE=1 SV=2	LOW QUALITY PROTEIN: chaperone protein ClpB1-like [Solanum lycopersicum]
Solyc08g075630.2	0.013692	0.01918	0.02116	0.002564	0.002092	0.002728	0.004702	0.006309	0.007752	0.169884	0.246032	0.28626	sly-miR482e-3p	--	--	Molecular Function: ATP binding (GO:0005524);; Biological Process: defense response (GO:0006952);; Molecular Function: ADP binding (GO:0043531);;	--	[T]	Signal transduction mechanisms	NB-ARC domain;; Leucine rich repeat;; Leucine Rich repeats (2 copies);; Leucine Rich Repeat;; AAA domain	Putative disease resistance protein RGA1 GN=RGA1 OS=Solanum bulbocastanum (Wild potato) PE=2 SV=2	LOW QUALITY PROTEIN: putative disease resistance protein RGA3 [Solanum lycopersicum]
Solyc11g070000.1	0.019904	0.024283	0.026756	0.005549	0.007718	0.00609	0.006024	0.003861	0.014354	0.098214	0.129534	0.144578	sly-miR6024	--	--	Biological Process: defense response (GO:0006952);; Molecular Function: kinase activity (GO:0016301);; Biological Process: phosphorylation (GO:0016310);; Molecular Function: ADP binding (GO:0043531);;	--	[T]	Signal transduction mechanisms	NB-ARC domain;; AAA ATPase domain	Putative disease resistance RPP13-like protein 1 GN=RPPL1 OS=Arabidopsis thaliana (Mouse-ear cress) PE=3 SV=1	LOW QUALITY PROTEIN: putative disease resistance RPP13-like protein 1 [Solanum lycopersicum]
Solyc01g008710.2	0.179305	0.200737	0.166421	0.089096	0.105773	0.082956	0.357759	0.385321	0.369231	0.914163	0.875433	0.884615	sly-miR6023	[G]	Carbohydrate transport and metabolism	Cellular Component: extracellular region (GO:0005576);; Cellular Component: cell wall (GO:0005618);; Biological Process: carbohydrate metabolic process (GO:0005975);; Molecular Function: mannan endo-1,4-beta-mannosidase activity (GO:0016985);;	--	--	--	Cellulase (glycosyl hydrolase family 5)	Mannan endo-1,4-beta-mannosidase 4 (Precursor) GN=MAN4 OS=Solanum lycopersicum (Tomato) PE=1 SV=2	mannan endo-1,4-beta-mannosidase 4 precursor [Solanum lycopersicum]
Solyc01g008720.1	0.186087	0.19457	0.238017	0.05719	0.066492	0.113012	0.534783	0.546713	0.559524	0.854701	0.83557	0.853846	sly-miR6023	[G]	Carbohydrate transport and metabolism	Cellular Component: extracellular region (GO:0005576);; Cellular Component: cell wall (GO:0005618);; Biological Process: carbohydrate metabolic process (GO:0005975);; Molecular Function: mannan endo-1,4-beta-mannosidase activity (GO:0016985);;	--	--	--	Cellulase (glycosyl hydrolase family 5);; Sugar-binding cellulase-like	Mannan endo-1,4-beta-mannosidase 4 (Precursor) GN=MAN4 OS=Solanum lycopersicum (Tomato) PE=1 SV=2	mannan endo-1,4-beta-mannosidase 4-like [Solanum lycopersicum]
Solyc06g035710.1	0.008937	0.002946	0.002849	0.004167	0	0.004444	0	0.017241	0	0.035	0	0	sly-miR167a	[V]	Defense mechanisms	Biological Process: drug transmembrane transport (GO:0006855);; Molecular Function: drug transmembrane transporter activity (GO:0015238);; Molecular Function: antiporter activity (GO:0015297);; Cellular Component: membrane (GO:0016020);;	--	[R]	General function prediction only	MatE	MATE efflux family protein DTX1 GN=F3L12.13 OS=Arabidopsis thaliana (Mouse-ear cress) PE=2 SV=1	MATE efflux family protein 5-like [Solanum lycopersicum]
Solyc08g008480.2	0.113993	0.104042	0.125085	0.069686	0.068267	0.076378	0.329412	0.363636	0.5	0.442029	0.380165	0.417323	unconservative_2_6620	[KAD]	--	--	K09422|7e-76|vvi:100232899|MYBPA1	[K]	Transcription	Myb-like DNA-binding domain;; Myb-like DNA-binding domain	Transcription repressor MYB5 GN=MYB5 OS=Arabidopsis thaliana (Mouse-ear cress) PE=1 SV=1	myb-related protein 315-like [Solanum lycopersicum]
Solyc07g066330.2	0.042319	0.076027	0.068944	0.033	0.058788	0.050025	0.050847	0.118774	0.130102	0.122004	0.1792	0.189498	sly-miR164a-5p	--	--	Molecular Function: DNA binding (GO:0003677);; Biological Process: regulation of transcription, DNA-templated (GO:0006355);;	--	--	--	No apical meristem (NAM) protein	NAC domain-containing protein 21/22 OS=Arabidopsis thaliana (Mouse-ear cress) PE=1 SV=2	NAC domain-containing protein 21/22 [Solanum lycopersicum]
Solyc01g005730.2	0.08362	0.083098	0.073784	0.011765	0.006039	0.006173	0.018293	0.023196	0.012526	0.752988	0.760252	0.698551	conservative_1_46954	--	--	--	--	[R]	General function prediction only	Leucine Rich repeats (2 copies);; Leucine rich repeat;; Leucine Rich Repeat;; Leucine Rich repeat;; Leucine rich repeat N-terminal domain;; Leucine rich repeat	Receptor-like protein 12 (Precursor) GN=RLP12 OS=Arabidopsis thaliana (Mouse-ear cress) PE=2 SV=2	NL0C [Solanum lycopersicum]
Solyc07g062840.2	0.005222	0.002675	0.004329	0.006914	0.00303	0.006289	0.004386	0.001887	0	0	0.002545	0.00346	sly-miR164a-5p	--	--	Molecular Function: DNA binding (GO:0003677);; Molecular Function: sequence-specific DNA binding transcription factor activity (GO:0003700);; Biological Process: regulation of transcription, DNA-templated (GO:0006355);;	--	--	--	No apical meristem (NAM) protein	Protein CUP-SHAPED COTYLEDON 2 GN=K19P17.12 OS=Arabidopsis thaliana (Mouse-ear cress) PE=1 SV=1	NO APICAL MERISTEM [Solanum lycopersicum]
Solyc11g013150.1	0.094024	0.055109	0.063742	0.087393	0.044599	0.057665	0.150215	0.108844	0.10396	0.067901	0.04328	0.050847	sly-miR171d	--	--	Molecular Function: sequence-specific DNA binding transcription factor activity (GO:0003700);; Biological Process: regulation of transcription, DNA-templated (GO:0006355);;	--	--	--	GRAS domain family	Nodulation-signaling pathway 2 protein GN=NSP2 OS=Medicago truncatula (Barrel medic) PE=1 SV=1	nodulation-signaling pathway 2 protein [Solanum lycopersicum]
Solyc05g012250.1	0.075829	0.072961	0.083546	0.004946	0.002441	0.002757	0.005858	0.005736	0.003868	0.913866	0.871111	0.944681	sly-miR397	--	--	--	--	[R]	General function prediction only	PPR repeat family;; PPR repeat;; PPR repeat;; Pentatricopeptide repeat domain	Pentatricopeptide repeat-containing protein At1g80150, mitochondrial (Precursor) GN=At1g80150 OS=Arabidopsis thaliana (Mouse-ear cress) PE=2 SV=2	pentatricopeptide repeat-containing protein At1g80150, mitochondrial [Solanum lycopersicum]
Solyc01g111470.2	0.057418	0.052537	0.059499	0.002272	0.005051	0.001946	0.006198	0	0.004175	0.777049	0.75463	0.798077	sly-miR482d-5p	--	--	--	--	[R]	General function prediction only	PPR repeat family;; PPR repeat;; PPR repeat;; Pentatricopeptide repeat domain;; Region in Clathrin and VPS;; Mitochondrial 28S ribosomal protein S27;; Tetratricopeptide repeat;; Tetratricopeptide repeat	Pentatricopeptide repeat-containing protein At2g16880 GN=At2g16880 OS=Arabidopsis thaliana (Mouse-ear cress) PE=2 SV=1	pentatricopeptide repeat-containing protein At2g16880 [Solanum lycopersicum]
Solyc06g005140.2	0.099675	0.111898	0.096069	0.00275	0.006037	0.003792	0.008382	0.028731	0.011173	0.751412	0.809066	0.776335	sly-miR5303	--	--	Biological Process: protein import into nucleus (GO:0006606);; Biological Process: embryo sac egg cell differentiation (GO:0009560);;	--	[R]	General function prediction only	PPR repeat family;; PPR repeat;; Pentatricopeptide repeat domain;; PPR repeat	Pentatricopeptide repeat-containing protein At4g02820, mitochondrial (Precursor) GN=At4g02820 OS=Arabidopsis thaliana (Mouse-ear cress) PE=2 SV=1	pentatricopeptide repeat-containing protein At4g02820, mitochondrial [Solanum lycopersicum]
Solyc08g078680.2	0.087381	0.090235	0.087065	0.013163	0.013138	0.012333	0.029126	0.018373	0.011041	0.636782	0.64557	0.657388	sly-miR9470-5p	--	--	--	--	[I]	Lipid transport and metabolism	CRAL/TRIO domain;; Divergent CRAL/TRIO domain	Phosphatidylinositol/phosphatidylcholine transfer protein SFH11 GN=SFH11 OS=Arabidopsis thaliana (Mouse-ear cress) PE=3 SV=1	phosphatidylinositol/phosphatidylcholine transfer protein SFH11 [Solanum lycopersicum]
Solyc09g075970.2	0.056889	0.057754	0.043092	0.033084	0.027704	0.023298	0.080311	0.09	0.064909	0.166667	0.202778	0.134078	sly-miR172a	--	--	--	--	[I]	Lipid transport and metabolism	CRAL/TRIO domain	Phosphatidylinositol/phosphatidylcholine transfer protein SFH2 GN=SFH2 OS=Arabidopsis thaliana (Mouse-ear cress) PE=2 SV=1	phosphatidylinositol/phosphatidylcholine transfer protein SFH4 [Solanum lycopersicum]
Solyc01g109460.2	0.006912	0.009518	0.011241	0.007796	0.012007	0.009009	0	0.00463	0	0.009302	0.003344	0.027088	conservative_3_26116	[GEPR]	--	Biological Process: carbohydrate transport (GO:0008643);; Cellular Component: integral component of membrane (GO:0016021);; Molecular Function: substrate-specific transmembrane transporter activity (GO:0022891);; Molecular Function: 2-alkenal reductase [NAD(P)] activity (GO:0032440);; Biological Process: transmembrane transport (GO:0055085);; Biological Process: oxidation-reduction process (GO:00…	--	[R]	General function prediction only	Sugar (and other) transporter;; Major Facilitator Superfamily	Polyol transporter 5 GN=PLT5 OS=Arabidopsis thaliana (Mouse-ear cress) PE=1 SV=2	polyol transporter 5-like [Solanum lycopersicum]
Solyc02g036270.2	0.229369	0.226151	0.229173	0.040326	0.035378	0.051559	0.584175	0.626959	0.550388	0.941011	0.937677	0.965839	sly-miR482b	--	--	--	--	[T]	Signal transduction mechanisms	NB-ARC domain;; AAA domain	Probable disease resistance protein At4g27220 GN=At4g27220 OS=Arabidopsis thaliana (Mouse-ear cress) PE=2 SV=1	probable disease resistance protein At4g27220 isoform X2 [Solanum lycopersicum]
Solyc12g099870.1	0.080096	0.071222	0.075683	0.001926	0.004342	0.002442	0	0.006897	0.007752	0.82	0.789773	0.778846	conservative_5_30265	--	--	--	--	[R]	General function prediction only	Leucine Rich repeats (2 copies);; Leucine rich repeat;; Leucine Rich Repeat;; Leucine Rich repeat;; Leucine rich repeat;; Leucine rich repeat N-terminal domain	Probable LRR receptor-like serine/threonine-protein kinase At4g08850 (Precursor) GN=At4g08850 OS=Arabidopsis thaliana (Mouse-ear cress) PE=2 SV=3	probable LRR receptor-like serine/threonine-protein kinase At4g08850 [Solanum lycopersicum]
Solyc04g005390.1	0.073901	0.065848	0.072387	0.002376	0.00403	0.002334	0.00542	0.006173	0.00419	0.624658	0.547855	0.645533	sly-miR390a-5p	[RTKL]	--	Biological Process: post-embryonic development (GO:0009791);; Molecular Function: kinase activity (GO:0016301);; Biological Process: cellular metabolic process (GO:0044237);; Biological Process: single-organism developmental process (GO:0044767);; Biological Process: organ development (GO:0048513);; Biological Process: reproductive structure development (GO:0048608);;	--	--	--	Protein kinase domain;; Protein tyrosine kinase;; Leucine Rich repeats (2 copies);; Leucine rich repeat;; Leucine Rich Repeat;; Leucine rich repeat N-terminal domain;; Leucine Rich repeat	LRR receptor-like serine/threonine-protein kinase RPK2 (Precursor) OS=Arabidopsis thaliana (Mouse-ear cress) PE=2 SV=1	probable LRR receptor-like serine/threonine-protein kinase RPK1 [Solanum lycopersicum]
Solyc02g066910.2	0.0625	0.063281	0.069394	0.006641	0.008208	0.008492	0.010877	0.009783	0.010165	0.873984	0.89375	0.894652	sly-miR1919a	--	--	Cellular Component: integral component of membrane (GO:0016021);;	--	[GE]	--	Triose-phosphate Transporter family	Probable sugar phosphate/phosphate translocator At3g17430 GN=At3g17430 OS=Arabidopsis thaliana (Mouse-ear cress) PE=1 SV=1	probable sugar phosphate/phosphate translocator At3g17430 [Solanum lycopersicum]
Solyc08g068880.1	0.002593	0.003445	0.001932	0.00363	0.003617	0.001344	0	0.004717	0	0.002506	0.002525	0.003876	unconservative_2_6009	--	--	--	--	--	--	Protein of unknown function (DUF1336)	Protein ENHANCED DISEASE RESISTANCE 2-like GN=EDR2L OS=Arabidopsis thaliana (Mouse-ear cress) PE=2 SV=1	protein ENHANCED DISEASE RESISTANCE 2-like [Solanum lycopersicum]
Solyc04g005190.2	0.071529	0.073569	0.073166	0.006528	0.005982	0.003843	0.009626	0.015772	0.020935	0.911794	0.929591	0.931066	conservative_3_26116	[H]	Coenzyme transport and metabolism	--	--	[E]	Amino acid transport and metabolism	Thiamine pyrophosphate enzyme, N-terminal TPP binding domain;; Mandelate racemase / muconate lactonizing enzyme, C-terminal domain;; Thiamine pyrophosphate enzyme, C-terminal TPP binding domain	2-succinyl-6-hydroxy-2,4-cyclohexadiene-1-carboxylate synthase (Precursor) GN=T6L1.7/T6L1.8 OS=Arabidopsis thaliana (Mouse-ear cress) PE=2 SV=2	protein PHYLLO, chloroplastic isoform X2 [Solanum lycopersicum]
Solyc08g005880.2	0.161749	0.148879	0.164058	0.075305	0.068602	0.089416	0.234921	0.254902	0.257813	0.747387	0.663009	0.663551	conservative_3_26116	[V]	Defense mechanisms	Biological Process: drug transmembrane transport (GO:0006855);; Molecular Function: drug transmembrane transporter activity (GO:0015238);; Molecular Function: antiporter activity (GO:0015297);; Cellular Component: membrane (GO:0016020);;	--	[R]	General function prediction only	MatE;; Polysaccharide biosynthesis C-terminal domain	Protein TRANSPARENT TESTA 12 GN=F17J16_80 OS=Arabidopsis thaliana (Mouse-ear cress) PE=2 SV=1	protein TRANSPARENT TESTA 12-like [Solanum lycopersicum]
Solyc08g076000.2	0.077276	0.095118	0.082195	0.022859	0.032993	0.024857	0.030026	0.032595	0.018325	0.464594	0.609009	0.551724	sly-miR482e-3p	--	--	Molecular Function: ATP binding (GO:0005524);; Biological Process: defense response (GO:0006952);; Molecular Function: ADP binding (GO:0043531);;	--	[T]	Signal transduction mechanisms	NB-ARC domain;; Leucine Rich repeats (2 copies);; Leucine rich repeat;; Leucine rich repeat;; AAA domain;; Leucine Rich Repeat;; NACHT domain	Putative disease resistance protein RGA4 GN=RGA4 OS=Solanum bulbocastanum (Wild potato) PE=2 SV=1	putative disease resistance protein RGA4 [Solanum lycopersicum]
Solyc11g065780.1	0.04878	0.0563	0.019943	0.007692	0.003876	0.011811	0.16	0.188679	0.045455	0	0	0	sly-miR482b	--	--	Biological Process: defense response (GO:0006952);; Molecular Function: kinase activity (GO:0016301);; Biological Process: phosphorylation (GO:0016310);; Molecular Function: ADP binding (GO:0043531);;	--	[T]	Signal transduction mechanisms	NB-ARC domain	Putative disease resistance RPP13-like protein 1 GN=RPPL1 OS=Arabidopsis thaliana (Mouse-ear cress) PE=3 SV=1	putative disease resistance RPP13-like protein 1-like [Solanum tuberosum]
Solyc04g009070.1	0.142857	0.12605	0.13486	0.003759	0	0.003534	0.081633	0.015152	0.037736	0.959184	0.893939	0.877193	sly-miR482b	--	--	Biological Process: defense response (GO:0006952);; Molecular Function: ADP binding (GO:0043531);;	--	[T]	Signal transduction mechanisms	NB-ARC domain	Disease resistance protein RPP13 GN=RPP13 OS=Arabidopsis thaliana (Mouse-ear cress) PE=2 SV=2	putative disease resistance RPP13-like protein 3 isoform X2 [Solanum lycopersicum]
Solyc09g061930.2	0.060428	0.060749	0.068164	0.002505	0.00081	0.003968	0.009804	0.008824	0.003916	0.774691	0.818182	0.848797	sly-miR390a-5p	--	--	Molecular Function: protein kinase activity (GO:0004672);; Molecular Function: ATP binding (GO:0005524);; Biological Process: protein phosphorylation (GO:0006468);;	--	--	--	Protein tyrosine kinase;; Protein kinase domain;; Leucine Rich Repeat;; Leucine Rich repeats (2 copies);; Leucine rich repeat;; Leucine Rich repeat	Putative kinase-like protein TMKL1 (Precursor) GN=TMKL1 OS=Arabidopsis thaliana (Mouse-ear cress) PE=1 SV=1	putative kinase-like protein TMKL1 [Solanum lycopersicum]
Solyc11g069020.1	0.114859	0.105743	0.118429	0.007373	0.009057	0.013386	0.046555	0.0131	0.106667	0.778013	0.792079	0.806045	sly-miR6024	--	--	Biological Process: defense response (GO:0006952);; Molecular Function: ADP binding (GO:0043531);;	--	[T]	Signal transduction mechanisms	NB-ARC domain;; Leucine rich repeat;; AAA domain	Putative late blight resistance protein homolog R1A-6 GN=R1A-6 OS=Solanum demissum (Wild potato) PE=3 SV=2	putative late blight resistance protein homolog R1A-10 [Solanum lycopersicum]
Solyc09g098130.1	0.026881	0.030439	0.040355	0.001969	0.006037	0.001839	0.010045	0.00452	0.005676	0.221388	0.252677	0.381041	sly-miR6027-3p	--	--	Biological Process: defense response (GO:0006952);; Molecular Function: ADP binding (GO:0043531);;	--	[T]	Signal transduction mechanisms	NB-ARC domain;; Leucine rich repeat	Putative late blight resistance protein homolog R1B-14 GN=R1B-14 OS=Solanum demissum (Wild potato) PE=3 SV=1	putative late blight resistance protein homolog R1A-3 [Solanum lycopersicum]
Solyc05g008070.2	0.070104	0.037971	0.04922	0.011281	0.006408	0.003172	0.027295	0.008357	0	0.417476	0.243119	0.349398	sly-miR482b	--	--	--	--	[T]	Signal transduction mechanisms	NB-ARC domain;; AAA domain	Putative late blight resistance protein homolog R1B-16 GN=R1B-16 OS=Solanum demissum (Wild potato) PE=3 SV=1	putative late blight resistance protein homolog R1A-4 [Solanum lycopersicum]
Solyc10g008240.2	0.083761	0.088162	0.080179	0.012146	0.014281	0.01055	0.01092	0.013514	0.009537	0.64411	0.654428	0.649038	sly-miR6024	--	--	--	--	[T]	Signal transduction mechanisms	NB-ARC domain;; Leucine rich repeat;; Leucine Rich Repeat	Putative late blight resistance protein homolog R1B-12 GN=R1B-12 OS=Solanum demissum (Wild potato) PE=3 SV=2	putative late blight resistance protein homolog R1B-12 [Solanum lycopersicum]
Solyc10g008230.1	0.106833	0.115722	0.109621	0.002981	0.004966	0.003217	0.016129	0.009852	0.016043	0.952239	0.956268	0.939791	sly-miR6024	--	--	--	--	[T]	Signal transduction mechanisms	NB-ARC domain	Putative late blight resistance protein homolog R1B-14 GN=R1B-14 OS=Solanum demissum (Wild potato) PE=3 SV=1	putative late blight resistance protein homolog R1B-14 isoform X2 [Solanum lycopersicum]
Solyc11g006530.1	0.144148	0.099064	0.12059	0.021211	0.027191	0.019315	0.208655	0.085906	0.133519	0.825095	0.573109	0.743068	sly-miR482c	--	--	--	--	[T]	Signal transduction mechanisms	NB-ARC domain	Putative late blight resistance protein homolog R1B-17 GN=R1B-17 OS=Solanum demissum (Wild potato) PE=3 SV=1	putative late blight resistance protein homolog R1B-16 [Solanum lycopersicum]
Solyc11g006520.1	0.067999	0.047484	0.065952	0.001986	0.005032	0.005108	0.032508	0.005319	0.0125	0.497727	0.318605	0.482379	sly-miR6024	--	--	--	--	[T]	Signal transduction mechanisms	NB-ARC domain;; AAA domain	Putative late blight resistance protein homolog R1B-12 GN=R1B-12 OS=Solanum demissum (Wild potato) PE=3 SV=2	putative late blight resistance protein homolog R1B-16 [Solanum lycopersicum]
Solyc11g020100.1	0.045505	0.033479	0.030518	0.007317	0.002519	0.003829	0.069892	0.010417	0.011272	0.312741	0.335135	0.319218	sly-miR6024	--	--	--	--	[T]	Signal transduction mechanisms	NB-ARC domain;; AAA domain;; AAA domain	Putative late blight resistance protein homolog R1B-12 GN=R1B-12 OS=Solanum demissum (Wild potato) PE=3 SV=2	putative late blight resistance protein homolog R1B-16 [Solanum lycopersicum]
Solyc12g005970.1	0.116819	0.125525	0.110966	0.002969	0.003825	0.002321	0.015801	0.002217	0.014652	0.940767	0.944118	0.879357	sly-miR6024	--	--	--	--	[T]	Signal transduction mechanisms	NB-ARC domain	Putative disease resistance protein At1g50180 GN=At1g50180 OS=Arabidopsis thaliana (Mouse-ear cress) PE=3 SV=2	putative late blight resistance protein homolog R1B-16 [Solanum lycopersicum]
Solyc07g049700.1	0.09111	0.077788	0.078899	0.004992	0.005559	0.004525	0.035714	0.009615	0.01173	0.890411	0.834184	0.884298	sly-miR482c	--	--	--	--	[T]	Signal transduction mechanisms	NB-ARC domain;; AAA domain	Putative late blight resistance protein homolog R1A-4 GN=R1A-4 OS=Solanum demissum (Wild potato) PE=5 SV=2	putative late blight resistance protein homolog R1B-16 isoform X1 [Solanum lycopersicum]
Solyc11g006630.1	0.075411	0.080935	0.08293	0.001047	0.004617	0.003949	0.064607	0.012174	0.023904	0.718062	0.791045	0.742138	sly-miR482c	--	--	--	--	[T]	Signal transduction mechanisms	NB-ARC domain;; AAA domain	Putative late blight resistance protein homolog R1B-12 GN=R1B-12 OS=Solanum demissum (Wild potato) PE=3 SV=2	putative late blight resistance protein homolog R1B-8-like [Solanum tuberosum]
Solyc02g070410.1	0.07869	0.079064	0.077781	0.005266	0.010318	0.007188	0.013158	0.005929	0.017889	0.519231	0.533482	0.479008	sly-miR6024	--	--	--	--	[T]	Signal transduction mechanisms	NB-ARC domain;; Leucine Rich repeats (2 copies);; AAA domain;; AAA domain;; AAA domain;; Leucine rich repeat	Late blight resistance protein R1-A GN=R1A OS=Solanum demissum (Wild potato) PE=3 SV=1	putative late blight resistance protein homolog R1C-3 [Solanum lycopersicum]
Solyc07g026660.2	0.459513	0.462894	0.427536	0.165826	0.252702	0.19808	0.717268	0.757962	0.681199	0.890476	0.912921	0.832936	conservative_0_896	--	--	--	--	--	--	--	--	putative senescence-associated protein [Pisum sativum]
Solyc12g009530.1	0.16014	0.191514	0.184604	0.033359	0.066009	0.06338	0.4	0.402844	0.370588	0.771574	0.753488	0.695402	conservative_12_38654	--	--	--	--	[R]	General function prediction only	Leucine rich repeat;; Leucine Rich repeats (2 copies);; Leucine Rich Repeat;; Leucine Rich repeat;; Leucine rich repeat	Receptor-like protein 12 (Precursor) GN=RLP12 OS=Arabidopsis thaliana (Mouse-ear cress) PE=2 SV=2	receptor-like protein 12 [Solanum lycopersicum]
Solyc12g009780.1	0.098251	0.083165	0.079435	0.022114	0.033986	0.012487	0.115804	0.036946	0.045949	0.705996	0.541195	0.649007	conservative_12_38654	[S]	Function unknown	--	--	[R]	General function prediction only	Leucine Rich repeats (2 copies);; Leucine rich repeat;; Leucine Rich Repeat;; Leucine Rich repeat;; Leucine rich repeat;; Leucine rich repeat N-terminal domain	Receptor-like protein 12 (Precursor) GN=RLP12 OS=Arabidopsis thaliana (Mouse-ear cress) PE=2 SV=2	receptor-like protein 12 [Solanum lycopersicum]
Solyc12g009520.1	0.061205	0.03239	0.044915	0.004812	0.003067	0.006157	0.028953	0.00271	0.006944	0.41791	0.221607	0.29927	conservative_12_38654	--	--	--	--	[R]	General function prediction only	Leucine Rich repeats (2 copies);; Leucine rich repeat;; Leucine Rich Repeat;; Leucine Rich repeat;; Leucine rich repeat;; Leucine rich repeat N-terminal domain	Receptor-like protein 12 (Precursor) GN=RLP12 OS=Arabidopsis thaliana (Mouse-ear cress) PE=2 SV=2	receptor-like protein 12 [Solanum lycopersicum]
Solyc12g009770.1	0.095214	0.078293	0.086115	0.000693	0.004493	0.001117	0.137615	0	0.026634	0.80814	0.831276	0.875	conservative_12_38654	[S]	Function unknown	--	--	[R]	General function prediction only	Leucine Rich repeats (2 copies);; Leucine rich repeat;; Leucine Rich Repeat;; Leucine Rich repeat;; Leucine rich repeat;; Leucine rich repeat N-terminal domain	Receptor-like protein 12 (Precursor) GN=RLP12 OS=Arabidopsis thaliana (Mouse-ear cress) PE=2 SV=2	receptor-like protein 12 [Solanum lycopersicum]
Solyc12g009510.1	0.066241	0.070105	0.060954	0.003974	0.004351	0.003155	0.021661	0.025729	0.017476	0.588865	0.616327	0.564045	conservative_12_38654	[S]	Function unknown	--	--	[R]	General function prediction only	Leucine rich repeat;; Leucine Rich repeats (2 copies);; Leucine Rich Repeat;; Leucine Rich repeat;; Leucine rich repeat;; Leucine rich repeat N-terminal domain	Receptor-like protein 12 (Precursor) GN=RLP12 OS=Arabidopsis thaliana (Mouse-ear cress) PE=2 SV=2	receptor-like protein 12 [Solanum lycopersicum]
Solyc01g005870.1	0.046226	0.034674	0.047986	0.006318	0.008914	0.005036	0.016327	0.008	0.029851	0.619403	0.483051	0.701031	conservative_1_46954	--	--	--	--	[R]	General function prediction only	Leucine rich repeat;; Leucine Rich repeats (2 copies);; Leucine Rich Repeat;; Leucine Rich repeat;; Leucine rich repeat N-terminal domain;; Leucine rich repeat	Receptor-like protein 12 (Precursor) GN=RLP12 OS=Arabidopsis thaliana (Mouse-ear cress) PE=2 SV=2	receptor-like protein 12 [Solanum lycopersicum]
Solyc01g005720.2	0.040735	0.063847	0.057657	0.003998	0.015568	0.010374	0.022152	0.019048	0.02807	0.468599	0.578125	0.570136	conservative_1_46954	[S]	Function unknown	--	--	[R]	General function prediction only	Leucine Rich repeats (2 copies);; Leucine rich repeat;; Leucine Rich Repeat;; Leucine Rich repeat;; Leucine rich repeat	Receptor-like protein 12 (Precursor) GN=RLP12 OS=Arabidopsis thaliana (Mouse-ear cress) PE=2 SV=2	receptor-like protein 12 [Solanum lycopersicum]
Solyc01g005760.2	0.039871	0.045515	0.053367	0.00755	0.013076	0.020011	0.039526	0.077778	0.082873	0.390909	0.361111	0.393333	conservative_1_46954	[S]	Function unknown	--	--	[R]	General function prediction only	Leucine Rich repeats (2 copies);; Leucine rich repeat;; Leucine Rich Repeat;; Leucine Rich repeat;; Leucine rich repeat N-terminal domain;; Leucine rich repeat	Receptor-like protein 12 (Precursor) GN=RLP12 OS=Arabidopsis thaliana (Mouse-ear cress) PE=2 SV=2	receptor-like protein 12 [Solanum lycopersicum]
Solyc02g031810.1	0.154589	0.258883	0.236515	0.071038	0.183908	0.165877	0.916667	0.833333	0.8	0.666667	0.818182	0.666667	conservative_12_38654	--	--	--	--	[R]	General function prediction only	Leucine Rich repeats (2 copies);; Leucine Rich Repeat;; Leucine rich repeat;; Leucine rich repeat;; Leucine Rich repeat	LRR receptor-like serine/threonine-protein kinase EFR (Precursor) GN=EFR OS=Arabidopsis thaliana (Mouse-ear cress) PE=1 SV=1	receptor-like protein 12 [Solanum lycopersicum]
Solyc03g082780.1	0.052217	0.051507	0.052593	0.011872	0.01625	0.014624	0.049123	0.037234	0.04878	0.493562	0.436482	0.49	conservative_1_46954	[S]	Function unknown	--	--	[R]	General function prediction only	Leucine Rich repeats (2 copies);; Leucine rich repeat;; Leucine Rich Repeat;; Leucine Rich repeat;; Leucine rich repeat N-terminal domain;; Leucine rich repeat	Receptor-like protein 12 (Precursor) GN=RLP12 OS=Arabidopsis thaliana (Mouse-ear cress) PE=2 SV=2	receptor-like protein 12 [Solanum lycopersicum]
Solyc04g054450.1	0.099455	0.08209	0.087302	0.004805	0.017654	0.004028	0.037288	0.013158	0.009836	0.826446	0.697248	0.835556	conservative_12_38654	--	--	--	--	[R]	General function prediction only	Leucine rich repeat;; Leucine Rich repeats (2 copies);; Leucine Rich Repeat;; Leucine Rich repeat;; Leucine rich repeat;; Leucine rich repeat N-terminal domain	Receptor-like protein 12 (Precursor) GN=RLP12 OS=Arabidopsis thaliana (Mouse-ear cress) PE=2 SV=2	receptor-like protein 12 [Solanum lycopersicum]
Solyc12g100010.1	0.086699	0.050892	0.089652	0.009508	0.002132	0.005236	0.129159	0.014706	0.127135	0.742331	0.616352	0.831776	conservative_5_30265	--	--	--	--	[R]	General function prediction only	Leucine rich repeat;; Leucine Rich repeats (2 copies);; Leucine Rich Repeat;; Seven in absentia protein family;; Leucine Rich repeat;; Leucine rich repeat;; Leucine rich repeat N-terminal domain	Receptor-like protein 12 (Precursor) GN=RLP12 OS=Arabidopsis thaliana (Mouse-ear cress) PE=2 SV=2	receptor-like protein 12 [Solanum lycopersicum]
Solyc01g005780.1	0.092265	0.094134	0.093044	0.002116	0.003802	0.002358	0.026066	0.04058	0.014327	0.93617	0.937173	0.948113	conservative_1_46954	--	--	--	--	[R]	General function prediction only	Leucine Rich repeats (2 copies);; Leucine rich repeat;; Leucine Rich Repeat;; Leucine Rich repeat;; Leucine rich repeat;; Leucine rich repeat N-terminal domain;; Leucine Rich Repeat	Receptor-like protein 12 (Precursor) GN=RLP12 OS=Arabidopsis thaliana (Mouse-ear cress) PE=2 SV=2	receptor-like protein 12 [Solanum lycopersicum]
Solyc01g009700.1	0.068305	0.065078	0.081369	0.008382	0.005425	0.004687	0.033088	0.027682	0.040404	0.551887	0.534188	0.665306	conservative_1_46954	--	--	--	--	[R]	General function prediction only	Leucine Rich repeats (2 copies);; Leucine rich repeat;; Leucine Rich Repeat;; Leucine Rich repeat;; Leucine rich repeat;; Leucine rich repeat N-terminal domain	Receptor-like protein 12 (Precursor) GN=RLP12 OS=Arabidopsis thaliana (Mouse-ear cress) PE=2 SV=2	receptor-like protein 12 [Solanum lycopersicum]
Solyc01g009690.1	0.118963	0.110967	0.12583	0.005578	0.006795	0.012048	0.156134	0.05948	0.046154	0.816993	0.838235	0.873846	conservative_1_46954	--	--	--	--	[R]	General function prediction only	Leucine Rich repeats (2 copies);; Leucine rich repeat;; Leucine Rich Repeat;; Leucine Rich repeat;; Leucine rich repeat N-terminal domain;; Leucine rich repeat	Receptor-like protein 12 (Precursor) GN=RLP12 OS=Arabidopsis thaliana (Mouse-ear cress) PE=2 SV=2	receptor-like protein 12 isoform X1 [Solanum lycopersicum]
Solyc01g006550.2	0.051302	0.050249	0.046245	0.006292	0.008505	0.010221	0.018587	0.026316	0.004274	0.478992	0.471264	0.433862	conservative_1_46954	[S]	Function unknown	--	--	[R]	General function prediction only	Leucine Rich repeats (2 copies);; Leucine rich repeat;; Leucine Rich Repeat;; Leucine Rich repeat;; Leucine rich repeat;; Leucine rich repeat N-terminal domain;; Leucine Rich Repeat	Receptor-like protein 12 (Precursor) GN=RLP12 OS=Arabidopsis thaliana (Mouse-ear cress) PE=2 SV=2	receptor-like protein 12 isoform X2 [Solanum lycopersicum]
Solyc12g100020.1	0.058146	0.065732	0.058703	0.004028	0.005846	0.004437	0.044496	0.002481	0.008114	0.726087	0.809129	0.833992	conservative_1_46954	[S]	Function unknown	--	--	[R]	General function prediction only	Leucine rich repeat;; Leucine Rich repeats (2 copies);; Leucine Rich Repeat;; Leucine Rich repeat;; Leucine rich repeat;; Leucine rich repeat N-terminal domain	Receptor-like protein 12 (Precursor) GN=RLP12 OS=Arabidopsis thaliana (Mouse-ear cress) PE=2 SV=2	receptor-like protein 12-like [Solanum tuberosum]
Solyc12g013740.1	0.442869	0.447011	0.427763	0.310535	0.326652	0.29774	0.919861	0.91453	0.842809	0.894737	0.923387	0.89083	conservative_12_38654	--	--	--	--	[R]	General function prediction only	Leucine rich repeat;; Leucine Rich repeats (2 copies);; Leucine Rich Repeat;; Leucine rich repeat;; Leucine Rich repeat	Receptor-like protein 12 (Precursor) GN=RLP12 OS=Arabidopsis thaliana (Mouse-ear cress) PE=2 SV=2	receptor-like protein 12-like [Solanum tuberosum]
Solyc12g013680.1	0.087427	0.069284	0.074019	0.002872	0.000733	0.001261	0.091549	0.037736	0.012605	0.840206	0.716129	0.761905	conservative_12_38654	[S]	Function unknown	--	--	[R]	General function prediction only	Leucine Rich repeats (2 copies);; Leucine rich repeat;; Leucine Rich Repeat;; Leucine Rich repeat;; Leucine rich repeat;; Leucine rich repeat N-terminal domain	Receptor-like protein 12 (Precursor) GN=RLP12 OS=Arabidopsis thaliana (Mouse-ear cress) PE=2 SV=2	receptor-like protein 12-like [Solanum tuberosum]
Solyc01g014300.1	0.135945	0.131783	0.149606	0.009146	0.002558	0	0.055556	0	0	0.771429	0.77907	0.883721	conservative_5_30265	--	--	--	--	[R]	General function prediction only	Leucine Rich Repeat	--	receptor-like protein 12-like [Solanum tuberosum]
Solyc01g014150.1	0.244233	0.218841	0.255452	0.125806	0.092496	0.14652	0.9	0.803571	0.9	0.842105	0.868852	0.847826	sly-miR6023	--	--	--	--	[R]	General function prediction only	Leucine Rich repeats (2 copies);; Leucine rich repeat;; Leucine Rich Repeat;; Leucine rich repeat	Receptor-like protein 12 (Precursor) GN=RLP12 OS=Arabidopsis thaliana (Mouse-ear cress) PE=2 SV=2	receptor-like protein 12-like [Solanum tuberosum]
Solyc01g014160.1	0.199634	0.208882	0.272477	0.118874	0.126076	0.195475	0.735714	0.744048	0.75	0.833333	0.830303	0.812081	conservative_1_46954	[S]	Function unknown	--	--	[R]	General function prediction only	Leucine rich repeat;; Leucine Rich repeats (2 copies);; Leucine Rich Repeat;; Leucine Rich repeat	LRR receptor-like serine/threonine-protein kinase GSO2 (Precursor) GN=K23L20.3 OS=Arabidopsis thaliana (Mouse-ear cress) PE=2 SV=2	receptor-like protein 12-like [Solanum tuberosum]
Solyc01g012690.1	0.194988	0.231571	0.206278	0.077295	0.113947	0.087719	0.61165	0.57732	0.623656	0.76259	0.872483	0.836364	conservative_5_30265	[S]	Function unknown	--	--	[R]	General function prediction only	Leucine Rich repeats (2 copies);; Leucine rich repeat;; Leucine Rich Repeat;; Leucine Rich repeat;; Leucine rich repeat	Leucine-rich repeat receptor-like serine/threonine-protein kinase At1g17230 (Precursor) GN=At1g17230 OS=Arabidopsis thaliana (Mouse-ear cress) PE=2 SV=2	receptor-like protein 12-like [Solanum tuberosum]
Solyc01g014020.1	0.241379	0.266951	0.293194	0.077696	0.113556	0.134779	0.654275	0.682008	0.693617	0.799163	0.786667	0.865285	conservative_5_30265	--	--	--	--	[R]	General function prediction only	Leucine Rich repeats (2 copies);; Leucine rich repeat;; Leucine Rich Repeat;; Leucine Rich repeat;; Leucine rich repeat	Receptor-like protein 12 (Precursor) GN=RLP12 OS=Arabidopsis thaliana (Mouse-ear cress) PE=2 SV=2	receptor-like protein 12-like [Solanum tuberosum]
Solyc11g020830.1	0.30625	0.422951	0.347962	0.088496	0.236364	0.165939	0.826923	0.862745	0.692308	0.833333	0.970588	0.973684	unconservative_2_6009	--	--	Molecular Function: RNA binding (GO:0003723);; Cellular Component: ribosome (GO:0005840);; Cellular Component: plastid (GO:0009536);;	K02992|3e-24|rcu:RCOM_1654990|chloroplast 30S ribosomal protein S7, putative	[J]	Translation, ribosomal structure and biogenesis	Ribosomal protein S7p/S5e	30S ribosomal protein S7, chloroplastic GN=rps7 OS=Coffea arabica (Arabian coffee) PE=3 SV=1	ribosomal protein S7 (chloroplast) (chloroplast) [Catharanthus roseus]
Solyc10g051270.1	0.055115	0.049024	0.048727	0.001689	0.000554	0.004724	0.014768	0.002151	0.008282	0.841379	0.846715	0.8	sly-miR9470-5p	[O]	Posttranslational modification, protein turnover, chaperones	Molecular Function: metal ion binding (GO:0046872);;	K10666|2e-98|vvi:100245178|hypothetical protein LOC100245178	[O]	Posttranslational modification, protein turnover, chaperones	Zinc finger, C3HC4 type (RING finger);; Zinc finger, C3HC4 type (RING finger);; Zinc finger, C3HC4 type (RING finger);; Ring finger domain;; zinc-RING finger domain	E3 ubiquitin-protein ligase RMA1H1 GN=RMA1H1 OS=Capsicum annuum (Bell pepper) PE=1 SV=1	RING finger protein 5-like isoform X1 [Solanum lycopersicum]
Solyc02g085600.1	0.002743	0.002436	0.005896	0	0	0.010846	0.005587	0.004902	0	0.005376	0.005376	0	sly-miR171a	--	--	Molecular Function: sequence-specific DNA binding transcription factor activity (GO:0003700);; Biological Process: regulation of transcription, DNA-templated (GO:0006355);; Biological Process: cell differentiation (GO:0030154);; Biological Process: regulation of shoot system development (GO:0048831);;	--	--	--	GRAS domain family	Scarecrow-like protein 15 GN=SCL15 OS=Arabidopsis thaliana (Mouse-ear cress) PE=2 SV=3	scarecrow-like protein 15 [Solanum lycopersicum]
Solyc01g090950.2	0.017791	0.019099	0.022916	0.003243	0.005898	0.001619	0.008989	0.002227	0.001873	0.270492	0.319672	0.375	sly-miR171a	--	--	--	--	--	--	GRAS domain family	Scarecrow-like protein 6 GN=SCL6 OS=Arabidopsis thaliana (Mouse-ear cress) PE=1 SV=1	scarecrow-like protein 22 [Solanum lycopersicum]
Solyc08g078800.1	0.149047	0.134796	0.138158	0.005682	0.005155	0.008043	0	0.006135	0.013514	0.965517	0.954023	0.908046	sly-miR171a	--	--	Biological Process: regulation of transcription, DNA-templated (GO:0006355);;	--	--	--	GRAS domain family	Scarecrow-like protein 6 GN=SCL6 OS=Arabidopsis thaliana (Mouse-ear cress) PE=1 SV=1	scarecrow-like protein 22 isoform X2 [Solanum lycopersicum]
Solyc01g109080.2	0.075309	0.075012	0.076988	0.008377	0.009747	0.007376	0.022346	0.016645	0.016311	0.923523	0.900471	0.922725	sly-miR319c-5p	[TDBLU]	--	--	K08873|0.0|vvi:100260579|hypothetical protein LOC100260579	[L]	Replication, recombination and repair	Phosphatidylinositol 3- and 4-kinase;; FATC domain;; HEAT repeat	Serine/threonine-protein kinase TOR GN=OSJNBa0093E24.9 OS=Oryza sativa subsp. japonica (Rice) PE=2 SV=3	serine/threonine-protein kinase SMG1-like [Solanum lycopersicum]
Solyc05g015510.2	0.054788	0.058327	0.050893	0.004011	0.003514	0.006082	0.006386	0.002427	0.005549	0.597143	0.62117	0.507576	sly-miR156a	--	--	--	--	--	--	SBP domain	Squamosa promoter-binding-like protein 12 GN=SPL12 OS=Oryza sativa subsp. indica (Rice) PE=2 SV=1	squamosa promoter-binding-like protein 12 [Solanum lycopersicum]
Solyc05g015840.2	0.031042	0.016628	0.016696	0.008378	0.003049	0.002385	0.022161	0.005988	0.003906	0.215247	0.151832	0.147239	sly-miR156a	--	--	--	--	--	--	SBP domain	Squamosa promoter-binding-like protein 13B GN=MFB16.6 OS=Arabidopsis thaliana (Mouse-ear cress) PE=3 SV=1	squamosa promoter-binding-like protein 13A [Solanum lycopersicum]
Solyc04g045560.2	0.058424	0.051628	0.063201	0.001979	0.003959	0.007944	0.01784	0.005837	0.013011	0.757576	0.693878	0.736726	sly-miR156a	--	--	--	--	--	--	SBP domain	Squamosa promoter-binding-like protein 2 GN=SPL2 OS=Arabidopsis thaliana (Mouse-ear cress) PE=2 SV=1	squamosa promoter-binding-like protein 3 [Solanum lycopersicum]
Solyc12g038520.1	0.021099	0.022887	0.027912	0.002729	0.006173	0.0028	0.007194	0.002358	0.009983	0.354839	0.391753	0.436709	sly-miR156a	--	--	--	--	--	--	SBP domain	Squamosa promoter-binding-like protein 6 GN=SPL6 OS=Arabidopsis thaliana (Mouse-ear cress) PE=2 SV=2	squamosa promoter-binding-like protein 6 [Solanum lycopersicum]
Solyc05g012040.2	0.088398	0.089172	0.081271	0.006595	0.005635	0.004598	0.003419	0.01046	0.000962	0.870528	0.865462	0.84381	sly-miR156a	--	--	--	--	--	--	SBP domain	Squamosa promoter-binding-like protein 6 GN=SPL6 OS=Arabidopsis thaliana (Mouse-ear cress) PE=2 SV=2	squamosa promoter-binding-like protein 6 [Solanum lycopersicum]
Solyc10g078700.1	0.063056	0.06591	0.068111	0.00547	0.011536	0.008358	0.015601	0.015385	0.002725	0.637195	0.604905	0.634703	sly-miR156a	--	--	--	--	--	--	SBP domain	Squamosa promoter-binding-like protein 15 GN=SPL15 OS=Arabidopsis thaliana (Mouse-ear cress) PE=2 SV=1	squamosa promoter-binding-like protein 9 [Solanum lycopersicum]
Solyc07g042830.2	0.083661	0.089335	0.088984	0.021567	0.026264	0.023427	0.045875	0.058404	0.061733	0.816782	0.846737	0.848558	conservative_0_896	[G]	Carbohydrate transport and metabolism	Molecular Function: starch synthase activity (GO:0009011);; Biological Process: glucan biosynthetic process (GO:0009250);;	K00703|0.0|vvi:100233071|starch synthase VI	--	--	Starch synthase catalytic domain;; Glycosyl transferases group 1;; Glycosyl transferase 4-like domain	Probable starch synthase 4, chloroplastic/amyloplastic (Precursor) GN=SS4 OS=Arabidopsis thaliana (Mouse-ear cress) PE=2 SV=1	starch synthase VI [Solanum lycopersicum]
Solyc03g123490.1	0.008368	0.003018	0.003753	0.005251	0.00399	0.002649	0.007435	0	0	0.025	0.003817	0.015432	conservative_3_26116	[O]	Posttranslational modification, protein turnover, chaperones	Molecular Function: serine-type endopeptidase activity (GO:0004252);; Cellular Component: extracellular region (GO:0005576);; Biological Process: proteolysis (GO:0006508);; Molecular Function: identical protein binding (GO:0042802);; Biological Process: negative regulation of catalytic activity (GO:0043086);;	--	--	--	Subtilase family;; PA domain;; Peptidase inhibitor I9	Subtilisin-like protease (Precursor) GN=At5g67360 OS=Arabidopsis thaliana (Mouse-ear cress) PE=1 SV=1	subtilisin-like protease [Solanum lycopersicum]
Solyc02g077250.2	0.014416	0.028807	0.029236	0.004717	0.016615	0.018977	0.056911	0.081545	0.076923	0	0	0	conservative_12_37187	--	--	Biological Process: defense response (GO:0006952);; Biological Process: signal transduction (GO:0007165);; Biological Process: biosynthetic process (GO:0009058);; Biological Process: post-embryonic development (GO:0009791);; Biological Process: cellular component organization (GO:0016043);; Biological Process: regulation of cellular metabolic process (GO:0031323);; Biological Process: cellular ma…	--	--	--	TCP family transcription factor	Transcription factor TCP10 GN=TCP10 OS=Arabidopsis thaliana (Mouse-ear cress) PE=1 SV=1	TCP transcription factor 1 [Solanum lycopersicum]
Solyc05g012840.1	0.253814	0.237323	0.346076	0.133333	0.086721	0.218919	0.574468	0.612903	0.66	0.75	0.903226	0.925926	conservative_12_37187	--	--	Biological Process: defense response (GO:0006952);; Biological Process: signal transduction (GO:0007165);; Biological Process: biosynthetic process (GO:0009058);; Biological Process: post-embryonic development (GO:0009791);; Biological Process: cellular component organization (GO:0016043);; Biological Process: regulation of cellular metabolic process (GO:0031323);; Biological Process: cellular ma…	--	--	--	TCP family transcription factor	Transcription factor TCP4 GN=K15M2.17 OS=Arabidopsis thaliana (Mouse-ear cress) PE=2 SV=1	TCP transcription factor 1 [Solanum lycopersicum]
Solyc07g053410.2	0.027006	0.026906	0.033265	0.009056	0.006818	0.014535	0.048276	0.059701	0.071429	0.060086	0.073684	0.085714	conservative_12_37187	--	--	Biological Process: defense response (GO:0006952);; Biological Process: signal transduction (GO:0007165);; Biological Process: biosynthetic process (GO:0009058);; Biological Process: post-embryonic development (GO:0009791);; Biological Process: cellular component organization (GO:0016043);; Biological Process: regulation of cellular metabolic process (GO:0031323);; Biological Process: cellular ma…	--	--	--	TCP family transcription factor	Transcription factor TCP4 GN=K15M2.17 OS=Arabidopsis thaliana (Mouse-ear cress) PE=2 SV=1	TCP transcription factor 10 [Solanum lycopersicum]
Solyc08g048390.1	0.003597	0.003322	0.011197	0.005525	0.003012	0.011421	0	0	0.004484	0	0.009756	0.02	conservative_12_37187	--	--	--	--	--	--	TCP family transcription factor	Transcription factor TCP2 GN=TCP2 OS=Arabidopsis thaliana (Mouse-ear cress) PE=2 SV=1	TCP transcription factor 24 [Solanum lycopersicum]
Solyc12g014140.1	0.001256	0.003906	0.005329	0.001855	0.004049	0.007673	0	0.005525	0	0	0	0	conservative_12_37187	--	--	Biological Process: MAPK cascade (GO:0000165);; Molecular Function: sequence-specific DNA binding transcription factor activity (GO:0003700);; Biological Process: protein targeting to membrane (GO:0006612);; Biological Process: response to bacterium (GO:0009617);; Biological Process: embryo development ending in seed dormancy (GO:0009793);; Biological Process: systemic acquired resistance, salicy…	--	--	--	TCP family transcription factor	Transcription factor TCP4 GN=K15M2.17 OS=Arabidopsis thaliana (Mouse-ear cress) PE=2 SV=1	TCP transcription factor 3 [Solanum lycopersicum]
Solyc06g060760.2	0.037987	0.034314	0.066239	0.019455	0.022876	0.035242	0.034188	0.025862	0.055249	0.354167	0.202703	0.378378	conservative_3_26116	[G]	Carbohydrate transport and metabolism	Molecular Function: transporter activity (GO:0005215);; Cellular Component: vacuolar membrane (GO:0005774);; Biological Process: transport (GO:0006810);; Cellular Component: integral component of membrane (GO:0016021);;	--	[G]	Carbohydrate transport and metabolism	Major intrinsic protein	Probable aquaporin TIP-type RB7-5A OS=Nicotiana tabacum (Common tobacco) PE=1 SV=1	TIP protein [Solanum lycopersicum]
Solyc01g105270.2	0.067916	0.064229	0.059035	0.005872	0.006178	0.00531	0.056065	0.035647	0.009615	0.660839	0.69352	0.638571	sly-miR156e-5p	--	--	--	--	--	--	Protein of unknown function (DUF1084)	Tobamovirus multiplication protein 1 GN=F17L22.250 OS=Arabidopsis thaliana (Mouse-ear cress) PE=1 SV=1	tobamovirus multiplication 1 homolog 2 [Solanum lycopersicum]
Solyc08g048370.2	0.049213	0.049556	0.044884	0.017319	0.014112	0.015543	0.105983	0.107717	0.100865	0.290488	0.365672	0.284635	conservative_12_37187	--	--	--	--	--	--	TCP family transcription factor	Transcription factor TCP2 GN=TCP2 OS=Arabidopsis thaliana (Mouse-ear cress) PE=2 SV=1	transcription factor TCP2-like [Solanum lycopersicum]
Solyc10g008780.1	0.055369	0.071269	0.01938	0.002092	0.01462	0.011962	0	0	0	0.52459	0.482143	0.096154	conservative_12_37187	--	--	--	--	--	--	TCP family transcription factor	Transcription factor TCP10 GN=TCP10 OS=Arabidopsis thaliana (Mouse-ear cress) PE=1 SV=1	transcription factor TCP3-like, partial [Nicotiana sylvestris]
Solyc05g053750.1	0.217593	0.223965	0.240488	0.146896	0.161729	0.171702	0.33578	0.315549	0.363636	0.685466	0.637736	0.672234	sly-miR5303	[R]	General function prediction only	Biological Process: lipid catabolic process (GO:0016042);; Molecular Function: hydrolase activity, acting on ester bonds (GO:0016788);;	--	[I]	Lipid transport and metabolism	Partial alpha/beta-hydrolase lipase region;; Alpha/beta hydrolase family;; Alpha/beta hydrolase family;; alpha/beta hydrolase fold;; Prolyl oligopeptidase family	Triacylglycerol lipase 2 (Precursor) GN=LIP2 OS=Arabidopsis thaliana (Mouse-ear cress) PE=2 SV=1	triacylglycerol lipase 2-like [Solanum lycopersicum]
Solyc01g044290.1	0.262534	0.287934	0.280912	0.088057	0.098741	0.098307	0.806904	0.82557	0.837163	0.894009	0.898833	0.874187	conservative_6_3798	--	--	--	--	--	--	Domain of unknown function (DUF1985)	--	Ulp1 protease family, C-terminal catalytic domain containing protein [Solanum demissum]
Solyc05g015970.1	0.295687	0.282648	0.292731	0.106507	0.102806	0.114771	0.869464	0.81916	0.840598	0.903315	0.911905	0.9202	conservative_6_3798	--	--	--	--	--	--	Domain of unknown function (DUF1985);; Ulp1 protease family, C-terminal catalytic domain	--	Ulp1 protease family, C-terminal catalytic domain containing protein [Solanum demissum]
Solyc04g076260.1	0.0575	0.069498	0.087649	0.018868	0	0.061224	0.015544	0	0	0.354167	0.6	0.516129	unconservative_4_19417	--	--	--	--	--	--	--	Uncharacterized protein At5g64816 (Precursor) GN=At5g64816 OS=Arabidopsis thaliana (Mouse-ear cress) PE=2 SV=1	uncharacterized protein At5g64816-like [Solanum lycopersicum]
Solyc10g006710.2	0.159898	0.149235	0.162359	0.016584	0.02053	0.017079	0.078996	0.055907	0.031568	0.814414	0.802912	0.851085	sly-miR172a	[RTKL]	--	--	--	--	--	Protein tyrosine kinase;; Protein kinase domain;; S-locus glycoprotein family;; D-mannose binding lectin;; PAN-like domain;; Domain of unknown function (DUF3403)	G-type lectin S-receptor-like serine/threonine-protein kinase At4g27290 (Precursor) GN=At4g27290 OS=Arabidopsis thaliana (Mouse-ear cress) PE=3 SV=4	uncharacterized protein LOC101244232 [Solanum lycopersicum]
Solyc01g094050.1	0.064074	0.062741	0.070433	0.001308	0.004102	0.003145	0.01251	0.011888	0.045063	0.83815	0.881905	0.855219	sly-miR5304	--	--	--	--	[U]	Intracellular trafficking, secretion, and vesicular transport	--	--	uncharacterized protein LOC101244711 [Solanum lycopersicum]
Solyc03g124000.1	0.062506	0.060571	0.066088	0.003678	0.00258	0.003595	0.006849	0.004154	0.012507	0.796392	0.739865	0.850503	sly-miR169e-3p	--	--	--	--	[A]	RNA processing and modification	SEN1 N terminal	--	uncharacterized protein LOC101249343 isoform X1 [Solanum lycopersicum]
Solyc05g010450.1	0.011601	0.001883	0	0.017021	0	0	0	0	0	0.013793	0.011905	0	unconservative_5_30680	--	--	--	--	--	--	--	--	uncharacterized protein LOC101250888 [Solanum lycopersicum]
Solyc03g031780.2	0.132184	0.146559	0.096372	0.046402	0.048583	0.036955	0.15	0.202847	0.129338	0.389474	0.418947	0.258765	conservative_12_37580	--	--	--	--	--	--	--	--	uncharacterized protein LOC101256161 [Solanum lycopersicum]
Solyc08g068020.1	0.178647	0.179912	0.202652	0.055468	0.05299	0.067992	0.275768	0.301171	0.374793	0.95683	0.95279	0.95	sly-miR396a-5p	--	--	--	--	[R]	General function prediction only	--	--	uncharacterized protein LOC101259468 isoform X1 [Solanum lycopersicum]
Solyc01g099980.2	0.03715	0.033907	0.032484	0.004529	0.00474	0.003789	0.003959	0.007745	0.006442	0.485459	0.437975	0.430464	sly-miR1916	--	--	--	--	--	--	Protein of unknown function (DUF1399)	--	uncharacterized protein LOC101261459 isoform X2 [Solanum lycopersicum]
Solyc05g007290.1	0.086848	0.083025	0.074736	0.00609	0.009511	0.007637	0.006515	0.008658	0.007315	0.97012	0.936441	0.960499	unconservative_2_6620	[DZ]	--	Molecular Function: chromatin binding (GO:0003682);; Molecular Function: phospholipid binding (GO:0005543);; Cellular Component: cell cortex (GO:0005938);; Molecular Function: zinc ion binding (GO:0008270);; Molecular Function: Ran GTPase binding (GO:0008536);; Biological Process: cortical protein anchoring (GO:0032065);;	--	--	--	Regulator of chromosome condensation (RCC1) repeat;; Regulator of chromosome condensation (RCC1) repeat;; FYVE zinc finger;; Transcription factor BRX N-terminal domain	Ultraviolet-B receptor UVR8 GN=UVR8 OS=Arabidopsis thaliana (Mouse-ear cress) PE=1 SV=1	uncharacterized protein LOC101262813 [Solanum lycopersicum]
Solyc05g055200.2	0.114821	0.143075	0.108689	0.0313	0.030537	0.030111	0.189591	0.296923	0.169912	0.552083	0.657343	0.520101	unconservative_2_6620	--	--	--	--	[O]	Posttranslational modification, protein turnover, chaperones	Clp amino terminal domain	--	uncharacterized protein LOC101263518 [Solanum lycopersicum]
Solyc03g026370.1	0.002227	0.006645	0.022876	0	0.00641	0.017493	0	0.015873	0.031008	0.010753	0	0.028571	sly-miR164b-3p	--	--	Biological Process: cell wall macromolecule catabolic process (GO:0016998);;	--	--	--	LysM domain	--	uncharacterized protein LOC101263880 [Solanum lycopersicum]
Solyc12g070190.1	0.304887	0.310616	0.319883	0.116755	0.117248	0.130995	0.868852	0.87812	0.876106	0.890244	0.895238	0.830508	conservative_6_3798	--	--	--	--	--	--	Domain of unknown function (DUF1985)	--	uncharacterized protein LOC102585332 [Solanum tuberosum]
Solyc03g111490.1	0.379217	0.41471	0.412509	0.171053	0.21712	0.224799	0.885566	0.879433	0.866667	0.903465	0.927195	0.909308	conservative_6_3798	--	--	--	--	--	--	Domain of unknown function (DUF1985);; Ulp1 protease family, C-terminal catalytic domain	--	uncharacterized protein LOC102585332 [Solanum tuberosum]
Solyc11g007360.1	0.231405	0.214713	0.248297	0.108911	0.110422	0.158523	0.234783	0.114583	0.185714	0.81746	0.818713	0.752632	sly-miR5303	--	--	--	--	--	--	F-box associated domain	--	uncharacterized protein LOC104644457 isoform X2 [Solanum lycopersicum]
Solyc02g084960.1	0.003356	0.011442	0.013986	0.007194	0.004184	0	0	0	0.021053	0	0.038835	0.035398	sly-miR156d-5p	--	--	--	--	--	--	--	--	uncharacterized protein LOC104645741 [Solanum lycopersicum]
Solyc04g015710.2	0.082015	0.070999	0.078019	0.015548	0.006271	0.015286	0.044586	0.028415	0.033777	0.768018	0.765133	0.754545	sly-miR5303	--	--	--	--	--	--	SANTA (SANT Associated)	--	uncharacterized protein LOC104646676 [Solanum lycopersicum]
Solyc06g048580.1	0.356335	0.35091	0.365785	0.188798	0.196418	0.207766	0.788804	0.817246	0.825	0.878049	0.889706	0.858726	conservative_3_26116	--	--	--	--	--	--	--	--	uncharacterized protein LOC104647107 [Solanum lycopersicum]
Solyc12g019730.1	0.320456	0.321931	0.34425	0.120246	0.126822	0.158814	0.910936	0.90625	0.912299	0.917333	0.910417	0.897959	conservative_6_3798	--	--	Biological Process: proteolysis (GO:0006508);; Molecular Function: cysteine-type peptidase activity (GO:0008234);;	--	--	--	Domain of unknown function (DUF1985);; Ulp1 protease family, C-terminal catalytic domain	--	uncharacterized protein LOC104648126 isoform X3 [Solanum lycopersicum]
Solyc08g067580.1	0	0.028205	0.014778	0	0.00823	0	0	0.014493	0	0	0.102564	0.071429	sly-miR1919c-5p	--	--	--	--	--	--	--	--	uncharacterized protein LOC104648854 isoform X1 [Solanum lycopersicum]
Solyc08g067560.1	0.001575	0.00883	0.003851	0.00216	0.009274	0.005319	0	0.014599	0	0	0	0	sly-miR1919c-5p	--	--	--	--	--	--	--	--	uncharacterized protein LOC104648854 isoform X1 [Solanum lycopersicum]
Solyc10g007170.1	0.175676	0.123049	0.140596	0.00659	0.005789	0.006843	0.022059	0.019108	0.041494	0.739726	0.526971	0.564644	unconservative_10_21086	--	--	--	--	--	--	--	--	uncharacterized protein LOC104649478 [Solanum lycopersicum]
Solyc09g005090.1	0.044071	0.047025	0.041536	0.000697	0.002572	0.001781	0.002584	0.006977	0.002203	0.964706	0.919192	0.881188	conservative_12_38654	--	--	--	--	[R]	General function prediction only	Leucine rich repeat;; Leucine Rich repeats (2 copies);; Leucine Rich Repeat;; Leucine Rich repeat;; Leucine rich repeat;; Leucine rich repeat N-terminal domain	Receptor-like protein 12 (Precursor) GN=RLP12 OS=Arabidopsis thaliana (Mouse-ear cress) PE=2 SV=2	verticillium wilt disease resistance protein [Solanum lycopersicum]

## Sheet: CK and Senses DEG
gene_id	m_J01	m_J02	m_J03	m_J01_CHH	m_J02_CHH	m_J03_CHH	m_J01_CHG	m_J02_CHG	m_J03_CHG	m_J01_CG	m_J02_CG	m_J03_CG	miRNA	COG_Class	COG_Class_Annotation	GO_Annotation	KEGG_Annotation	KOG_Class	KOG_class_Annotation	Pfam_annotation	Swissprot_annotation	nr_annotation
Solyc01g109460.2	0.006912	0.009518	0.011241	0.007796	0.012007	0.009009	0	0.00463	0	0.009302	0.003344	0.027088	conservative_3_26116	[GEPR]	--	Biological Process: carbohydrate transport (GO:0008643);; Cellular Component: integral component of membrane (GO:0016021);; Molecular Function: substrate-specific transmembrane transporter activity (GO:0022891);; Molecular Function: 2-alkenal reductase [NAD(P)] activity (GO:0032440);; Biological Process: transmembrane transport (GO:0055085);; Biological Process: oxidation-reduction process (GO:00…	--	[R]	General function prediction only	Sugar (and other) transporter;; Major Facilitator Superfamily	Polyol transporter 5 GN=PLT5 OS=Arabidopsis thaliana (Mouse-ear cress) PE=1 SV=2	polyol transporter 5-like [Solanum lycopersicum]
Solyc04g049800.2	0.036445	0.043788	0.031923	0.008088	0.003066	0.005208	0.009317	0	0.001681	0.248408	0.394231	0.263538	conservative_4_19356	--	--	--	K09284|1e-124|vvi:100246815|hypothetical protein LOC100246815	--	--	AP2 domain	Ethylene-responsive transcription factor RAP2-7 GN=T17D12.11 OS=Arabidopsis thaliana (Mouse-ear cress) PE=2 SV=2	ethylene-responsive transcription factor RAP2-7-like [Solanum lycopersicum]
Solyc06g075150.2	0.025809	0.024691	0.039653	0.002155	0.003106	0.004493	0.00468	0.004808	0.002747	0.209486	0.170909	0.265193	sly-miR160a	--	--	Molecular Function: DNA binding (GO:0003677);; Cellular Component: nucleus (GO:0005634);; Biological Process: regulation of transcription, DNA-templated (GO:0006355);; Biological Process: auxin-activated signaling pathway (GO:0009734);; Molecular Function: protein dimerization activity (GO:0046983);; Biological Process: floral organ development (GO:0048437);; Biological Process: floral whorl deve…	--	--	--	Auxin response factor;; B3 DNA binding domain;; AUX/IAA family	Auxin response factor 18 OS=Oryza sativa subsp. japonica (Rice) PE=2 SV=1	auxin response factor 16 [Solanum lycopersicum]
Solyc03g026370.1	0.002227	0.006645	0.022876	0	0.00641	0.017493	0	0.015873	0.031008	0.010753	0	0.028571	sly-miR164b-3p	--	--	Biological Process: cell wall macromolecule catabolic process (GO:0016998);;	--	--	--	LysM domain	--	uncharacterized protein LOC101263880 [Solanum lycopersicum]
Solyc07g063770.2	0.080182	0.084664	0.086438	0.006574	0.002482	0.00381	0.014	0.013613	0.012416	0.627451	0.678571	0.676471	sly-miR172a	[RTKL]	--	--	--	--	--	Protein tyrosine kinase;; Protein kinase domain;; D-mannose binding lectin;; S-locus glycoprotein family;; PAN-like domain;; Domain of unknown function (DUF3403)	G-type lectin S-receptor-like serine/threonine-protein kinase At4g27290 (Precursor) GN=At4g27290 OS=Arabidopsis thaliana (Mouse-ear cress) PE=3 SV=4	G-type lectin S-receptor-like serine/threonine-protein kinase At4g27290 [Solanum lycopersicum]
Solyc11g065780.1	0.04878	0.0563	0.019943	0.007692	0.003876	0.011811	0.16	0.188679	0.045455	0	0	0	sly-miR482b	--	--	Biological Process: defense response (GO:0006952);; Molecular Function: kinase activity (GO:0016301);; Biological Process: phosphorylation (GO:0016310);; Molecular Function: ADP binding (GO:0043531);;	--	[T]	Signal transduction mechanisms	NB-ARC domain	Putative disease resistance RPP13-like protein 1 GN=RPPL1 OS=Arabidopsis thaliana (Mouse-ear cress) PE=3 SV=1	putative disease resistance RPP13-like protein 1-like [Solanum tuberosum]
Solyc07g049700.1	0.09111	0.077788	0.078899	0.004992	0.005559	0.004525	0.035714	0.009615	0.01173	0.890411	0.834184	0.884298	sly-miR482c	--	--	--	--	[T]	Signal transduction mechanisms	NB-ARC domain;; AAA domain	Putative late blight resistance protein homolog R1A-4 GN=R1A-4 OS=Solanum demissum (Wild potato) PE=5 SV=2	putative late blight resistance protein homolog R1B-16 isoform X1 [Solanum lycopersicum]
Solyc06g005140.2	0.099675	0.111898	0.096069	0.00275	0.006037	0.003792	0.008382	0.028731	0.011173	0.751412	0.809066	0.776335	sly-miR5303	--	--	Biological Process: protein import into nucleus (GO:0006606);; Biological Process: embryo sac egg cell differentiation (GO:0009560);;	--	[R]	General function prediction only	PPR repeat family;; PPR repeat;; Pentatricopeptide repeat domain;; PPR repeat	Pentatricopeptide repeat-containing protein At4g02820, mitochondrial (Precursor) GN=At4g02820 OS=Arabidopsis thaliana (Mouse-ear cress) PE=2 SV=1	pentatricopeptide repeat-containing protein At4g02820, mitochondrial [Solanum lycopersicum]
Solyc01g008710.2	0.179305	0.200737	0.166421	0.089096	0.105773	0.082956	0.357759	0.385321	0.369231	0.914163	0.875433	0.884615	sly-miR6023	[G]	Carbohydrate transport and metabolism	Cellular Component: extracellular region (GO:0005576);; Cellular Component: cell wall (GO:0005618);; Biological Process: carbohydrate metabolic process (GO:0005975);; Molecular Function: mannan endo-1,4-beta-mannosidase activity (GO:0016985);;	--	--	--	Cellulase (glycosyl hydrolase family 5)	Mannan endo-1,4-beta-mannosidase 4 (Precursor) GN=MAN4 OS=Solanum lycopersicum (Tomato) PE=1 SV=2	mannan endo-1,4-beta-mannosidase 4 precursor [Solanum lycopersicum]
Solyc11g020100.1	0.045505	0.033479	0.030518	0.007317	0.002519	0.003829	0.069892	0.010417	0.011272	0.312741	0.335135	0.319218	sly-miR6024	--	--	--	--	[T]	Signal transduction mechanisms	NB-ARC domain;; AAA domain;; AAA domain	Putative late blight resistance protein homolog R1B-12 GN=R1B-12 OS=Solanum demissum (Wild potato) PE=3 SV=2	putative late blight resistance protein homolog R1B-16 [Solanum lycopersicum]
Solyc06g033850.2	0.005124	0.008392	0.001721	0.00528	0.002632	0.001091	0	0.007194	0	0.008403	0.05298	0.007246	sly-miR9470-3p	--	--	--	--	--	--	--	Dehydration-responsive element-binding protein 2D GN=F10A5.29 OS=Arabidopsis thaliana (Mouse-ear cress) PE=2 SV=1	dehydration-responsive element-binding protein 2D-like [Nicotiana sylvestris]

## Sheet: CK and Antisense DEG
gene_id	m_J01	m_J02	m_J03	m_J01_CHH	m_J02_CHH	m_J03_CHH	m_J01_CHG	m_J02_CHG	m_J03_CHG	m_J01_CG	m_J02_CG	m_J03_CG	miRNA	COG_Class	COG_Class_Annotation	GO_Annotation	KEGG_Annotation	KOG_Class	KOG_class_Annotation	Pfam_annotation	Swissprot_annotation	nr_annotation
Solyc04g005190.2	0.071529	0.073569	0.073166	0.006528	0.005982	0.003843	0.009626	0.015772	0.020935	0.911794	0.929591	0.931066	conservative_3_26116	[H]	Coenzyme transport and metabolism	--	--	[E]	Amino acid transport and metabolism	Thiamine pyrophosphate enzyme, N-terminal TPP binding domain;; Mandelate racemase / muconate lactonizing enzyme, C-terminal domain;; Thiamine pyrophosphate enzyme, C-terminal TPP binding domain	2-succinyl-6-hydroxy-2,4-cyclohexadiene-1-carboxylate synthase (Precursor) GN=T6L1.7/T6L1.8 OS=Arabidopsis thaliana (Mouse-ear cress) PE=2 SV=2	protein PHYLLO, chloroplastic isoform X2 [Solanum lycopersicum]
Solyc06g060760.2	0.037987	0.034314	0.066239	0.019455	0.022876	0.035242	0.034188	0.025862	0.055249	0.354167	0.202703	0.378378	conservative_3_26116	[G]	Carbohydrate transport and metabolism	Molecular Function: transporter activity (GO:0005215);; Cellular Component: vacuolar membrane (GO:0005774);; Biological Process: transport (GO:0006810);; Cellular Component: integral component of membrane (GO:0016021);;	--	[G]	Carbohydrate transport and metabolism	Major intrinsic protein	Probable aquaporin TIP-type RB7-5A OS=Nicotiana tabacum (Common tobacco) PE=1 SV=1	TIP protein [Solanum lycopersicum]
Solyc06g075150.2	0.025809	0.024691	0.039653	0.002155	0.003106	0.004493	0.00468	0.004808	0.002747	0.209486	0.170909	0.265193	sly-miR160a	--	--	Molecular Function: DNA binding (GO:0003677);; Cellular Component: nucleus (GO:0005634);; Biological Process: regulation of transcription, DNA-templated (GO:0006355);; Biological Process: auxin-activated signaling pathway (GO:0009734);; Molecular Function: protein dimerization activity (GO:0046983);; Biological Process: floral organ development (GO:0048437);; Biological Process: floral whorl deve…	--	--	--	Auxin response factor;; B3 DNA binding domain;; AUX/IAA family	Auxin response factor 18 OS=Oryza sativa subsp. japonica (Rice) PE=2 SV=1	auxin response factor 16 [Solanum lycopersicum]
Solyc07g063770.2	0.080182	0.084664	0.086438	0.006574	0.002482	0.00381	0.014	0.013613	0.012416	0.627451	0.678571	0.676471	sly-miR172a	[RTKL]	--	--	--	--	--	Protein tyrosine kinase;; Protein kinase domain;; D-mannose binding lectin;; S-locus glycoprotein family;; PAN-like domain;; Domain of unknown function (DUF3403)	G-type lectin S-receptor-like serine/threonine-protein kinase At4g27290 (Precursor) GN=At4g27290 OS=Arabidopsis thaliana (Mouse-ear cress) PE=3 SV=4	G-type lectin S-receptor-like serine/threonine-protein kinase At4g27290 [Solanum lycopersicum]
Solyc01g099980.2	0.03715	0.033907	0.032484	0.004529	0.00474	0.003789	0.003959	0.007745	0.006442	0.485459	0.437975	0.430464	sly-miR1916	--	--	--	--	--	--	Protein of unknown function (DUF1399)	--	uncharacterized protein LOC101261459 isoform X2 [Solanum lycopersicum]
Solyc09g061930.2	0.060428	0.060749	0.068164	0.002505	0.00081	0.003968	0.009804	0.008824	0.003916	0.774691	0.818182	0.848797	sly-miR390a-5p	--	--	Molecular Function: protein kinase activity (GO:0004672);; Molecular Function: ATP binding (GO:0005524);; Biological Process: protein phosphorylation (GO:0006468);;	--	--	--	Protein tyrosine kinase;; Protein kinase domain;; Leucine Rich Repeat;; Leucine Rich repeats (2 copies);; Leucine rich repeat;; Leucine Rich repeat	Putative kinase-like protein TMKL1 (Precursor) GN=TMKL1 OS=Arabidopsis thaliana (Mouse-ear cress) PE=1 SV=1	putative kinase-like protein TMKL1 [Solanum lycopersicum]
Solyc06g082240.2	0.093952	0.1009	0.113208	0.060294	0.057665	0.066225	0.063025	0.109524	0.107527	0.6	0.624242	0.512195	sly-miR397	[Q]	Secondary metabolites biosynthesis, transport and catabolism	Molecular Function: copper ion binding (GO:0005507);; Molecular Function: L-ascorbate oxidase activity (GO:0008447);; Biological Process: lignin catabolic process (GO:0046274);; Cellular Component: apoplast (GO:0048046);; Molecular Function: hydroquinone:oxygen oxidoreductase activity (GO:0052716);; Biological Process: oxidation-reduction process (GO:0055114);;	--	[Q]	Secondary metabolites biosynthesis, transport and catabolism	Multicopper oxidase;; Multicopper oxidase;; Multicopper oxidase	Laccase-3 (Precursor) GN=LAC3 OS=Arabidopsis thaliana (Mouse-ear cress) PE=2 SV=2	laccase-3-like [Solanum lycopersicum]
Solyc11g065780.1	0.04878	0.0563	0.019943	0.007692	0.003876	0.011811	0.16	0.188679	0.045455	0	0	0	sly-miR482b	--	--	Biological Process: defense response (GO:0006952);; Molecular Function: kinase activity (GO:0016301);; Biological Process: phosphorylation (GO:0016310);; Molecular Function: ADP binding (GO:0043531);;	--	[T]	Signal transduction mechanisms	NB-ARC domain	Putative disease resistance RPP13-like protein 1 GN=RPPL1 OS=Arabidopsis thaliana (Mouse-ear cress) PE=3 SV=1	putative disease resistance RPP13-like protein 1-like [Solanum tuberosum]
Solyc07g049700.1	0.09111	0.077788	0.078899	0.004992	0.005559	0.004525	0.035714	0.009615	0.01173	0.890411	0.834184	0.884298	sly-miR482c	--	--	--	--	[T]	Signal transduction mechanisms	NB-ARC domain;; AAA domain	Putative late blight resistance protein homolog R1A-4 GN=R1A-4 OS=Solanum demissum (Wild potato) PE=5 SV=2	putative late blight resistance protein homolog R1B-16 isoform X1 [Solanum lycopersicum]

## Sheet: Sense and Antisense DEG
Table S7: The relations between DNA methylation and miRNAs analysis results
gene_id	m_J01	m_J02	m_J03	m_J01_CHH	m_J02_CHH	m_J03_CHH	m_J01_CHG	m_J02_CHG	m_J03_CHG	m_J01_CG	m_J02_CG	m_J03_CG	miRNA	COG_Class	COG_Class_Annotation	GO_Annotation	KEGG_Annotation	KOG_Class	KOG_class_Annotation	Pfam_annotation	Swissprot_annotation	nr_annotation
Solyc07g026660.2	0.459513	0.462894	0.427536	0.165826	0.252702	0.19808	0.717268	0.757962	0.681199	0.890476	0.912921	0.832936	conservative_0_896	--	--	--	--	--	--	--	--	putative senescence-associated protein [Pisum sativum]
Solyc03g026370.1	0.002227	0.006645	0.022876	0	0.00641	0.017493	0	0.015873	0.031008	0.010753	0	0.028571	sly-miR164b-3p	--	--	Biological Process: cell wall macromolecule catabolic process (GO:0016998);;	--	--	--	LysM domain	--	uncharacterized protein LOC101263880 [Solanum lycopersicum]
Solyc02g069830.2	0.060671	0.058185	0.054816	0.003163	0.001943	0.003315	0.007175	0.005165	0.004045	0.916185	0.877419	0.843038	sly-miR166a	--	--	Molecular Function: sequence-specific DNA binding transcription factor activity (GO:0003700);; Cellular Component: nucleus (GO:0005634);; Biological Process: regulation of transcription, DNA-templated (GO:0006355);; Biological Process: determination of bilateral symmetry (GO:0009855);; Biological Process: embryonic pattern specification (GO:0009880);; Biological Process: polarity specification of…	--	--	--	MEKHLA domain;; START domain;; Homeobox domain;; bZIP transcription factor	Homeobox-leucine zipper protein ATHB-14 GN=T29F13.8 OS=Arabidopsis thaliana (Mouse-ear cress) PE=1 SV=1	homeobox-leucine zipper protein ATHB-14 isoform X2 [Solanum lycopersicum]
Solyc12g044410.1	0.055461	0.058391	0.050322	0.007183	0.008605	0.004474	0.005338	0.006152	0.007874	0.736395	0.668966	0.716878	sly-miR166a	--	--	Molecular Function: sequence-specific DNA binding transcription factor activity (GO:0003700);; Cellular Component: nucleus (GO:0005634);; Biological Process: regulation of transcription, DNA-templated (GO:0006355);; Biological Process: leaf morphogenesis (GO:0009965);; Biological Process: meristem initiation (GO:0010014);; Biological Process: regulation of meristem growth (GO:0010075);; Biologica…	--	--	--	MEKHLA domain;; START domain;; Homeobox domain	Homeobox-leucine zipper protein ATHB-15 OS=Arabidopsis thaliana (Mouse-ear cress) PE=1 SV=1	homeobox-leucine zipper protein ATHB-15 [Solanum lycopersicum]
Solyc09g061930.2	0.060428	0.060749	0.068164	0.002505	0.00081	0.003968	0.009804	0.008824	0.003916	0.774691	0.818182	0.848797	sly-miR390a-5p	--	--	Molecular Function: protein kinase activity (GO:0004672);; Molecular Function: ATP binding (GO:0005524);; Biological Process: protein phosphorylation (GO:0006468);;	--	--	--	Protein tyrosine kinase;; Protein kinase domain;; Leucine Rich Repeat;; Leucine Rich repeats (2 copies);; Leucine rich repeat;; Leucine Rich repeat	Putative kinase-like protein TMKL1 (Precursor) GN=TMKL1 OS=Arabidopsis thaliana (Mouse-ear cress) PE=1 SV=1	putative kinase-like protein TMKL1 [Solanum lycopersicum]
Solyc06g048860.1	0.035892	0.041616	0.040334	0.005613	0.00759	0.007968	0.004115	0.014553	0.023256	0.449275	0.555	0.470588	sly-miR397	[Q]	Secondary metabolites biosynthesis, transport and catabolism	--	--	[Q]	Secondary metabolites biosynthesis, transport and catabolism	Multicopper oxidase;; Multicopper oxidase;; Multicopper oxidase	Laccase-5 (Precursor) GN=T3G21.14 OS=Arabidopsis thaliana (Mouse-ear cress) PE=2 SV=1	laccase-12-like isoform X1 [Solanum lycopersicum]
Solyc06g082240.2	0.093952	0.1009	0.113208	0.060294	0.057665	0.066225	0.063025	0.109524	0.107527	0.6	0.624242	0.512195	sly-miR397	[Q]	Secondary metabolites biosynthesis, transport and catabolism	Molecular Function: copper ion binding (GO:0005507);; Molecular Function: L-ascorbate oxidase activity (GO:0008447);; Biological Process: lignin catabolic process (GO:0046274);; Cellular Component: apoplast (GO:0048046);; Molecular Function: hydroquinone:oxygen oxidoreductase activity (GO:0052716);; Biological Process: oxidation-reduction process (GO:0055114);;	--	[Q]	Secondary metabolites biosynthesis, transport and catabolism	Multicopper oxidase;; Multicopper oxidase;; Multicopper oxidase	Laccase-3 (Precursor) GN=LAC3 OS=Arabidopsis thaliana (Mouse-ear cress) PE=2 SV=2	laccase-3-like [Solanum lycopersicum]
Solyc05g012250.1	0.075829	0.072961	0.083546	0.004946	0.002441	0.002757	0.005858	0.005736	0.003868	0.913866	0.871111	0.944681	sly-miR397	--	--	--	--	[R]	General function prediction only	PPR repeat family;; PPR repeat;; PPR repeat;; Pentatricopeptide repeat domain	Pentatricopeptide repeat-containing protein At1g80150, mitochondrial (Precursor) GN=At1g80150 OS=Arabidopsis thaliana (Mouse-ear cress) PE=2 SV=2	pentatricopeptide repeat-containing protein At1g80150, mitochondrial [Solanum lycopersicum]
Solyc06g005140.2	0.099675	0.111898	0.096069	0.00275	0.006037	0.003792	0.008382	0.028731	0.011173	0.751412	0.809066	0.776335	sly-miR5303	--	--	Biological Process: protein import into nucleus (GO:0006606);; Biological Process: embryo sac egg cell differentiation (GO:0009560);;	--	[R]	General function prediction only	PPR repeat family;; PPR repeat;; Pentatricopeptide repeat domain;; PPR repeat	Pentatricopeptide repeat-containing protein At4g02820, mitochondrial (Precursor) GN=At4g02820 OS=Arabidopsis thaliana (Mouse-ear cress) PE=2 SV=1	pentatricopeptide repeat-containing protein At4g02820, mitochondrial [Solanum lycopersicum]
Solyc01g008710.2	0.179305	0.200737	0.166421	0.089096	0.105773	0.082956	0.357759	0.385321	0.369231	0.914163	0.875433	0.884615	sly-miR6023	[G]	Carbohydrate transport and metabolism	Cellular Component: extracellular region (GO:0005576);; Cellular Component: cell wall (GO:0005618);; Biological Process: carbohydrate metabolic process (GO:0005975);; Molecular Function: mannan endo-1,4-beta-mannosidase activity (GO:0016985);;	--	--	--	Cellulase (glycosyl hydrolase family 5)	Mannan endo-1,4-beta-mannosidase 4 (Precursor) GN=MAN4 OS=Solanum lycopersicum (Tomato) PE=1 SV=2	mannan endo-1,4-beta-mannosidase 4 precursor [Solanum lycopersicum]
Solyc11g020100.1	0.045505	0.033479	0.030518	0.007317	0.002519	0.003829	0.069892	0.010417	0.011272	0.312741	0.335135	0.319218	sly-miR6024	--	--	--	--	[T]	Signal transduction mechanisms	NB-ARC domain;; AAA domain;; AAA domain	Putative late blight resistance protein homolog R1B-12 GN=R1B-12 OS=Solanum demissum (Wild potato) PE=3 SV=2	putative late blight resistance protein homolog R1B-16 [Solanum lycopersicum]
Solyc06g033850.2	0.005124	0.008392	0.001721	0.00528	0.002632	0.001091	0	0.007194	0	0.008403	0.05298	0.007246	sly-miR9470-3p	--	--	--	--	--	--	--	Dehydration-responsive element-binding protein 2D GN=F10A5.29 OS=Arabidopsis thaliana (Mouse-ear cress) PE=2 SV=1	dehydration-responsive element-binding protein 2D-like [Nicotiana sylvestris]

## Sheet: target analysis
gene_id	m_J01	m_J02	m_J03	m_J01_CHH	m_J02_CHH	m_J03_CHH	m_J01_CHG	m_J02_CHG	m_J03_CHG	m_J01_CG	m_J02_CG	m_J03_CG	miRNA	COG_Class	COG_Class_Annotation	GO_Annotation	KEGG_Annotation	KOG_Class	KOG_class_Annotation	Pfam_annotation	Swissprot_annotation	nr_annotation
Solyc06g075150.2	0.025809	0.024691	0.039653	0.002155	0.003106	0.004493	0.00468	0.004808	0.002747	0.209486	0.170909	0.265193	sly-miR160a	--	--	Molecular Function: DNA binding (GO:0003677);; Cellular Component: nucleus (GO:0005634);; Biological Process: regulation of transcription, DNA-templated (GO:0006355);; Biological Process: auxin-activated signaling pathway (GO:0009734);; Molecular Function: protein dimerization activity (GO:0046983);; Biological Process: floral organ development (GO:0048437);; Biological Process: floral whorl deve…	--	--	--	Auxin response factor;; B3 DNA binding domain;; AUX/IAA family	Auxin response factor 18 OS=Oryza sativa subsp. japonica (Rice) PE=2 SV=1	auxin response factor 16 [Solanum lycopersicum]
Solyc06g033850.2	0.005124	0.008392	0.001721	0.00528	0.002632	0.001091	0	0.007194	0	0.008403	0.05298	0.007246	sly-miR9470-3p	--	--	--	--	--	--	--	Dehydration-responsive element-binding protein 2D GN=F10A5.29 OS=Arabidopsis thaliana (Mouse-ear cress) PE=2 SV=1	dehydration-responsive element-binding protein 2D-like [Nicotiana sylvestris]
Solyc04g049800.2	0.036445	0.043788	0.031923	0.008088	0.003066	0.005208	0.009317	0	0.001681	0.248408	0.394231	0.263538	conservative_4_19356	--	--	--	K09284|1e-124|vvi:100246815|hypothetical protein LOC100246815	--	--	AP2 domain	Ethylene-responsive transcription factor RAP2-7 GN=T17D12.11 OS=Arabidopsis thaliana (Mouse-ear cress) PE=2 SV=2	ethylene-responsive transcription factor RAP2-7-like [Solanum lycopersicum]
Solyc07g063770.2	0.080182	0.084664	0.086438	0.006574	0.002482	0.00381	0.014	0.013613	0.012416	0.627451	0.678571	0.676471	sly-miR172a	[RTKL]	--	--	--	--	--	Protein tyrosine kinase;; Protein kinase domain;; D-mannose binding lectin;; S-locus glycoprotein family;; PAN-like domain;; Domain of unknown function (DUF3403)	G-type lectin S-receptor-like serine/threonine-protein kinase At4g27290 (Precursor) GN=At4g27290 OS=Arabidopsis thaliana (Mouse-ear cress) PE=3 SV=4	G-type lectin S-receptor-like serine/threonine-protein kinase At4g27290 [Solanum lycopersicum]
Solyc02g069830.2	0.060671	0.058185	0.054816	0.003163	0.001943	0.003315	0.007175	0.005165	0.004045	0.916185	0.877419	0.843038	sly-miR166a	--	--	Molecular Function: sequence-specific DNA binding transcription factor activity (GO:0003700);; Cellular Component: nucleus (GO:0005634);; Biological Process: regulation of transcription, DNA-templated (GO:0006355);; Biological Process: determination of bilateral symmetry (GO:0009855);; Biological Process: embryonic pattern specification (GO:0009880);; Biological Process: polarity specification of…	--	--	--	MEKHLA domain;; START domain;; Homeobox domain;; bZIP transcription factor	Homeobox-leucine zipper protein ATHB-14 GN=T29F13.8 OS=Arabidopsis thaliana (Mouse-ear cress) PE=1 SV=1	homeobox-leucine zipper protein ATHB-14 isoform X2 [Solanum lycopersicum]
Solyc12g044410.1	0.055461	0.058391	0.050322	0.007183	0.008605	0.004474	0.005338	0.006152	0.007874	0.736395	0.668966	0.716878	sly-miR166a	--	--	Molecular Function: sequence-specific DNA binding transcription factor activity (GO:0003700);; Cellular Component: nucleus (GO:0005634);; Biological Process: regulation of transcription, DNA-templated (GO:0006355);; Biological Process: leaf morphogenesis (GO:0009965);; Biological Process: meristem initiation (GO:0010014);; Biological Process: regulation of meristem growth (GO:0010075);; Biologica…	--	--	--	MEKHLA domain;; START domain;; Homeobox domain	Homeobox-leucine zipper protein ATHB-15 OS=Arabidopsis thaliana (Mouse-ear cress) PE=1 SV=1	homeobox-leucine zipper protein ATHB-15 [Solanum lycopersicum]
Solyc06g048860.1	0.035892	0.041616	0.040334	0.005613	0.00759	0.007968	0.004115	0.014553	0.023256	0.449275	0.555	0.470588	sly-miR397	[Q]	Secondary metabolites biosynthesis, transport and catabolism	--	--	[Q]	Secondary metabolites biosynthesis, transport and catabolism	Multicopper oxidase;; Multicopper oxidase;; Multicopper oxidase	Laccase-5 (Precursor) GN=T3G21.14 OS=Arabidopsis thaliana (Mouse-ear cress) PE=2 SV=1	laccase-12-like isoform X1 [Solanum lycopersicum]
Solyc06g082240.2	0.093952	0.1009	0.113208	0.060294	0.057665	0.066225	0.063025	0.109524	0.107527	0.6	0.624242	0.512195	sly-miR397	[Q]	Secondary metabolites biosynthesis, transport and catabolism	Molecular Function: copper ion binding (GO:0005507);; Molecular Function: L-ascorbate oxidase activity (GO:0008447);; Biological Process: lignin catabolic process (GO:0046274);; Cellular Component: apoplast (GO:0048046);; Molecular Function: hydroquinone:oxygen oxidoreductase activity (GO:0052716);; Biological Process: oxidation-reduction process (GO:0055114);;	--	[Q]	Secondary metabolites biosynthesis, transport and catabolism	Multicopper oxidase;; Multicopper oxidase;; Multicopper oxidase	Laccase-3 (Precursor) GN=LAC3 OS=Arabidopsis thaliana (Mouse-ear cress) PE=2 SV=2	laccase-3-like [Solanum lycopersicum]
Solyc01g008710.2	0.179305	0.200737	0.166421	0.089096	0.105773	0.082956	0.357759	0.385321	0.369231	0.914163	0.875433	0.884615	sly-miR6023	[G]	Carbohydrate transport and metabolism	Cellular Component: extracellular region (GO:0005576);; Cellular Component: cell wall (GO:0005618);; Biological Process: carbohydrate metabolic process (GO:0005975);; Molecular Function: mannan endo-1,4-beta-mannosidase activity (GO:0016985);;	--	--	--	Cellulase (glycosyl hydrolase family 5)	Mannan endo-1,4-beta-mannosidase 4 (Precursor) GN=MAN4 OS=Solanum lycopersicum (Tomato) PE=1 SV=2	mannan endo-1,4-beta-mannosidase 4 precursor [Solanum lycopersicum]
Solyc05g012250.1	0.075829	0.072961	0.083546	0.004946	0.002441	0.002757	0.005858	0.005736	0.003868	0.913866	0.871111	0.944681	sly-miR397	--	--	--	--	[R]	General function prediction only	PPR repeat family;; PPR repeat;; PPR repeat;; Pentatricopeptide repeat domain	Pentatricopeptide repeat-containing protein At1g80150, mitochondrial (Precursor) GN=At1g80150 OS=Arabidopsis thaliana (Mouse-ear cress) PE=2 SV=2	pentatricopeptide repeat-containing protein At1g80150, mitochondrial [Solanum lycopersicum]
Solyc06g005140.2	0.099675	0.111898	0.096069	0.00275	0.006037	0.003792	0.008382	0.028731	0.011173	0.751412	0.809066	0.776335	sly-miR5303	--	--	Biological Process: protein import into nucleus (GO:0006606);; Biological Process: embryo sac egg cell differentiation (GO:0009560);;	--	[R]	General function prediction only	PPR repeat family;; PPR repeat;; Pentatricopeptide repeat domain;; PPR repeat	Pentatricopeptide repeat-containing protein At4g02820, mitochondrial (Precursor) GN=At4g02820 OS=Arabidopsis thaliana (Mouse-ear cress) PE=2 SV=1	pentatricopeptide repeat-containing protein At4g02820, mitochondrial [Solanum lycopersicum]
Solyc01g109460.2	0.006912	0.009518	0.011241	0.007796	0.012007	0.009009	0	0.00463	0	0.009302	0.003344	0.027088	conservative_3_26116	[GEPR]	--	Biological Process: carbohydrate transport (GO:0008643);; Cellular Component: integral component of membrane (GO:0016021);; Molecular Function: substrate-specific transmembrane transporter activity (GO:0022891);; Molecular Function: 2-alkenal reductase [NAD(P)] activity (GO:0032440);; Biological Process: transmembrane transport (GO:0055085);; Biological Process: oxidation-reduction process (GO:00…	--	[R]	General function prediction only	Sugar (and other) transporter;; Major Facilitator Superfamily	Polyol transporter 5 GN=PLT5 OS=Arabidopsis thaliana (Mouse-ear cress) PE=1 SV=2	polyol transporter 5-like [Solanum lycopersicum]
Solyc04g005190.2	0.071529	0.073569	0.073166	0.006528	0.005982	0.003843	0.009626	0.015772	0.020935	0.911794	0.929591	0.931066	conservative_3_26116	[H]	Coenzyme transport and metabolism	--	--	[E]	Amino acid transport and metabolism	Thiamine pyrophosphate enzyme, N-terminal TPP binding domain;; Mandelate racemase / muconate lactonizing enzyme, C-terminal domain;; Thiamine pyrophosphate enzyme, C-terminal TPP binding domain	2-succinyl-6-hydroxy-2,4-cyclohexadiene-1-carboxylate synthase (Precursor) GN=T6L1.7/T6L1.8 OS=Arabidopsis thaliana (Mouse-ear cress) PE=2 SV=2	protein PHYLLO, chloroplastic isoform X2 [Solanum lycopersicum]
Solyc11g065780.1	0.04878	0.0563	0.019943	0.007692	0.003876	0.011811	0.16	0.188679	0.045455	0	0	0	sly-miR482b	--	--	Biological Process: defense response (GO:0006952);; Molecular Function: kinase activity (GO:0016301);; Biological Process: phosphorylation (GO:0016310);; Molecular Function: ADP binding (GO:0043531);;	--	[T]	Signal transduction mechanisms	NB-ARC domain	Putative disease resistance RPP13-like protein 1 GN=RPPL1 OS=Arabidopsis thaliana (Mouse-ear cress) PE=3 SV=1	putative disease resistance RPP13-like protein 1-like [Solanum tuberosum]
Solyc09g061930.2	0.060428	0.060749	0.068164	0.002505	0.00081	0.003968	0.009804	0.008824	0.003916	0.774691	0.818182	0.848797	sly-miR390a-5p	--	--	Molecular Function: protein kinase activity (GO:0004672);; Molecular Function: ATP binding (GO:0005524);; Biological Process: protein phosphorylation (GO:0006468);;	--	--	--	Protein tyrosine kinase;; Protein kinase domain;; Leucine Rich Repeat;; Leucine Rich repeats (2 copies);; Leucine rich repeat;; Leucine Rich repeat	Putative kinase-like protein TMKL1 (Precursor) GN=TMKL1 OS=Arabidopsis thaliana (Mouse-ear cress) PE=1 SV=1	putative kinase-like protein TMKL1 [Solanum lycopersicum]
Solyc11g020100.1	0.045505	0.033479	0.030518	0.007317	0.002519	0.003829	0.069892	0.010417	0.011272	0.312741	0.335135	0.319218	sly-miR6024	--	--	--	--	[T]	Signal transduction mechanisms	NB-ARC domain;; AAA domain;; AAA domain	Putative late blight resistance protein homolog R1B-12 GN=R1B-12 OS=Solanum demissum (Wild potato) PE=3 SV=2	putative late blight resistance protein homolog R1B-16 [Solanum lycopersicum]
Solyc07g049700.1	0.09111	0.077788	0.078899	0.004992	0.005559	0.004525	0.035714	0.009615	0.01173	0.890411	0.834184	0.884298	sly-miR482c	--	--	--	--	[T]	Signal transduction mechanisms	NB-ARC domain;; AAA domain	Putative late blight resistance protein homolog R1A-4 GN=R1A-4 OS=Solanum demissum (Wild potato) PE=5 SV=2	putative late blight resistance protein homolog R1B-16 isoform X1 [Solanum lycopersicum]
Solyc07g026660.2	0.459513	0.462894	0.427536	0.165826	0.252702	0.19808	0.717268	0.757962	0.681199	0.890476	0.912921	0.832936	conservative_0_896	--	--	--	--	--	--	--	--	putative senescence-associated protein [Pisum sativum]
Solyc06g060760.2	0.037987	0.034314	0.066239	0.019455	0.022876	0.035242	0.034188	0.025862	0.055249	0.354167	0.202703	0.378378	conservative_3_26116	[G]	Carbohydrate transport and metabolism	Molecular Function: transporter activity (GO:0005215);; Cellular Component: vacuolar membrane (GO:0005774);; Biological Process: transport (GO:0006810);; Cellular Component: integral component of membrane (GO:0016021);;	--	[G]	Carbohydrate transport and metabolism	Major intrinsic protein	Probable aquaporin TIP-type RB7-5A OS=Nicotiana tabacum (Common tobacco) PE=1 SV=1	TIP protein [Solanum lycopersicum]
Solyc01g099980.2	0.03715	0.033907	0.032484	0.004529	0.00474	0.003789	0.003959	0.007745	0.006442	0.485459	0.437975	0.430464	sly-miR1916	--	--	--	--	--	--	Protein of unknown function (DUF1399)	--	uncharacterized protein LOC101261459 isoform X2 [Solanum lycopersicum]
Solyc03g026370.1	0.002227	0.006645	0.022876	0	0.00641	0.017493	0	0.015873	0.031008	0.010753	0	0.028571	sly-miR164b-3p	--	--	Biological Process: cell wall macromolecule catabolic process (GO:0016998);;	--	--	--	LysM domain	--	uncharacterized protein LOC101263880 [Solanum lycopersicum]
